# Supplementary material for: Cyclic nucleotide binding proteins in the Arabidopsis thaliana and Oryza sativa genomes
Source: BMC Bioinformatics. 2005 Jan 11;6:6. doi: 10.1186/1471-2105-6-6 (PMC545951; doi:10.1186/1471-2105-6-6)
Supplement: Additional File 5 — Co-ordinate file of model generated for Figure 1b. [file 1471-2105-6-6-S5.pdb]

HEADER    SWISS-MODEL (Automated Protein Modelling Server)
TITLE     CNTE1
ACCODE    C00001
EXPDTA    THEORETICAL MODEL (SWISS-MODEL SERVER)                                    
AUTHOR    ProMod (SEE REFERENCE IN JRNL Records)                               
REVDAT   1   25-SEP-2003
JRNL     1  AUTH   M.C.PEITSCH
JRNL     1  TITL   PROTEIN MODELING BY EMAIL
JRNL     1  REF    BIO/TECHNOLOGY                V.  13   658 1995
JRNL     1  REFN   ISSN 0733-222X
JRNL     2  AUTH   M.C.PEITSCH
JRNL     2  TITL   PROMOD AND SWISS-MODEL: INTERNET-BASED TOOLS FOR
JRNL     2  TITL 2 AUTOMATED COMPARATIVE PROTEIN MODELLING.
JRNL     2  REF    BIOCHEM. SOC. TRANS.          V.  24   274 1996
JRNL     3  AUTH   M.C.PEITSCH,N.GUEX
JRNL     3  TITL   LARGE-SCALE COMPARATIVE PROTEIN MODELLING.
JRNL     3  REF    PROTEOME RESEARCH: NEW FRONTIERS IN FUNCTIONAL 
JRNL     3  REF  2 GENOMICS.                              177 1997
JRNL     4  AUTH   M.C.PEITSCH,N.GUEX
JRNL     4  TITL   SWISS-MODEL AND THE SWISS-PDBVIEWER: AN
JRNL     4  TITL 2 ENVIRONMENT FOR COMPARATIVE PROTEIN MODELLING
JRNL     4  REF    ELECTROPHORESIS               V.  18  2714 1997
JRNL     5  AUTH   N.GUEX,A.DIEMAND,M.C.PEITSCH
JRNL     5  TITL   PROTEIN MODELLING FOR ALL 
JRNL     5  REF    TIBS                          V.  24   364 1999
JRNL     6  AUTH   T.SCHWEDE,A.DIEMAND,N.GUEX,M.C.PEITSCH               
JRNL     6  TITL   PROTEIN STRUCTURE COMPUTING IN THE GENOMIC ERA      
JRNL     6  REF    RESEARCH IN MICROBIOLOGY      V. 151   107 2000       
REMARK   1
REMARK   2
REMARK   2 RESOLUTION.  NOT APPLICABLE.  SEE REMARK 4.
REMARK   3
REMARK   3 REFINEMENT.  NONE.
REMARK   3
REMARK   3 MODELLING METHOD.
REMARK   3   PROGRAM     : ProModII
REMARK   3   AUTHORS     : N.GUEX,M.C.PEITSCH
REMARK   3
REMARK   3 ENERGY MINIMSATION.
REMARK   3   PROGRAM            : GROMOS96
REMARK   3   AUTHORS            : VAN GUNSTEREN
REMARK   3   PARAMETER          : IFP43B1
REMARK   3   TOPOLOGY FILE      : MTB43B1
REMARK   3   METHOD      1      : STEEPEST DESCENT
REMARK   3       CYCLES      1  : 200
REMARK   3       CONSTRAINTS 1  : 25 / C-FACTORS
REMARK   3   METHOD      2      : CONJUGATE GRADIENT
REMARK   3       CYCLES      2  : 300
REMARK   3       CONSTRAINTS 2  : 2500 / C-FACTORS
REMARK   3
REMARK   4                                                                     
REMARK   4 THE COORDINATES IN THIS ENTRY REPRESENT A MODEL STRUCTURE.          
REMARK   4 PROTEIN DATA BANK CONVENTIONS REQUIRE THAT *CRYST1* AND            
REMARK   4 *SCALE* RECORDS BE INCLUDED, BUT THE VALUES ON THESE    
REMARK   4 RECORDS ARE MEANINGLESS.
REMARK   5                                                                   
REMARK   5 THIS MODEL IS BASED UPON THE COORDINATES OF:
REMARK   5
REMARK   5 PDB ENTRY 1i5z.pdb     
REMARK   5     DNA BINDING PROTEIN                     01-MAR-01   
REMARK   5     STRUCTURE OF CRP-CAMP AT 1.9 A                            
REMARK   5     X-RAY DIFFRACTION                                         
REMARK   5     RESOLUTION. 1.90 ANGSTROMS.                               
REMARK   5
SEQALI    
SEQALI    TARGET    1                    VVFKGY DRGDYVVREN QNVDGVYFLL QGQVRAQVLR
SEQALI    1i5zA     6     QTDPTLEWFL SH--CHIHKY PSKSTLIHQG EKAETLYYIV KGSVAVLIKD
SEQALI                                     .  *      ....  .. . .*...  * *   .  
SEQALI    TARGET                                                 sss   sss sssss
SEQALI    1i5zA              hhhhhhh h    sssss    sss     ssssssssss  sssssssss
SEQALI    
SEQALI    
SEQALI    TARGET    37    SAGEENYQEF PLKRYDFFGH -GIFG ---- ---------- ----------
SEQALI    1i5zA     54    EEGKEMILSY -LNQGDFIGE LGLFEEGQER SAWVRAKTAC EVAEISYKKF
SEQALI                      * *    .  *.. **.*   *.*                            
SEQALI    TARGET             sssss    sss sss                                   
SEQALI    1i5zA              sssssss  sss sss          sss   sssss  s ssssssshhh
SEQALI    
SEQALI    
SEQALI    TARGET          ---------- ---------- ---------- ---------- ----------
SEQALI    1i5zA     103   RQLIQVNPDI LMRLSAQMAR RLQVTSEKVG NLAFLDVTGR IAQTLLNLAK
SEQALI                                                                          
SEQALI    TARGET                                                                
SEQALI    1i5zA           hhhhh   hh hhhhhhhhhh hhhhhhhhhh hhh   hhhh hhhh   hh 
SEQALI    
SEQALI    
SEQALI    TARGET          ---------- ---------- ---------- ---------- ----------
SEQALI    1i5zA     153   QPDAMTHPDG MQIKITRQEI GQIVGCSRET VGRILKMLED QNLISAHGKT
SEQALI                                                                          
SEQALI    TARGET                                                                
SEQALI    1i5zA                        sss hhhh hhhh   hhh hhhhhhhhhh h   sss ss
SEQALI    
SEQALI    
SEQALI    TARGET          ----                                                  
SEQALI    1i5zA     203   IVVY                                                  
SEQALI                                                                          
SEQALI    TARGET                                                                
SEQALI    1i5zA           ss                                                    
SEQALI    
SEQALI    
SEQRES   1     60  VAL VAL PHE LYS GLY TYR ASP ARG GLY ASP TYR VAL VAL 
SEQRES   2     60  ARG GLU ASN GLN ASN VAL ASP GLY VAL TYR PHE LEU LEU 
SEQRES   3     60  GLN GLY GLN VAL ARG ALA GLN VAL LEU ARG SER ALA GLY 
SEQRES   4     60  GLU GLU ASN TYR GLN GLU PHE PRO LEU LYS ARG TYR ASP 
SEQRES   5     60  PHE PHE GLY HIS GLY ILE PHE GLY      
CRYST1    1.000    1.000    1.000  90.00  90.00  90.00 P 1           1
ORIGX1      1.000000  0.000000  0.000000        0.00000
ORIGX2      0.000000  1.000000  0.000000        0.00000
ORIGX3      0.000000  0.000000  1.000000        0.00000
SCALE1      1.000000  0.000000  0.000000        0.00000
SCALE2      0.000000  1.000000  0.000000        0.00000
SCALE3      0.000000  0.000000  1.000000        0.00000
ATOM      1  N   VAL    30      39.800  49.575  68.603  1.00 50.00
ATOM      2  CA  VAL    30      40.764  49.404  67.492  1.00 50.00
ATOM      3  C   VAL    30      42.070  50.184  67.749  1.00 50.00
ATOM      4  O   VAL    30      42.093  51.181  68.473  1.00 50.00
ATOM      5  CB  VAL    30      40.094  49.825  66.157  1.00 50.00
ATOM      6  CG1 VAL    30      39.729  51.315  66.108  1.00 50.00
ATOM      7  CG2 VAL    30      40.913  49.431  64.921  1.00 50.00
ATOM      8  N   VAL    31      43.135  49.715  67.106  1.00 50.00
ATOM      9  CA  VAL    31      44.404  50.454  67.011  1.00 50.00
ATOM     10  C   VAL    31      44.406  51.223  65.682  1.00 50.00
ATOM     11  O   VAL    31      43.983  50.708  64.646  1.00 50.00
ATOM     12  CB  VAL    31      45.577  49.456  67.132  1.00 50.00
ATOM     13  CG1 VAL    31      45.636  48.418  66.002  1.00 50.00
ATOM     14  CG2 VAL    31      46.911  50.193  67.279  1.00 50.00
ATOM     15  N   PHE    32      44.952  52.435  65.721  1.00 50.00
ATOM     16  CA  PHE    32      45.057  53.264  64.512  1.00 50.00
ATOM     17  C   PHE    32      46.478  53.198  63.945  1.00 50.00
ATOM     18  O   PHE    32      47.472  53.266  64.667  1.00 50.00
ATOM     19  CB  PHE    32      44.655  54.709  64.831  1.00 50.00
ATOM     20  CG  PHE    32      45.595  55.370  65.844  1.00 50.00
ATOM     21  CD1 PHE    32      45.346  55.260  67.205  1.00 50.00
ATOM     22  CD2 PHE    32      46.718  56.047  65.387  1.00 50.00
ATOM     23  CE1 PHE    32      46.224  55.837  68.113  1.00 50.00
ATOM     24  CE2 PHE    32      47.598  56.619  66.293  1.00 50.00
ATOM     25  CZ  PHE    32      47.350  56.517  67.658  1.00 50.00
ATOM     26  N   LYS    33      46.523  53.018  62.631  1.00 50.00
ATOM     27  CA  LYS    33      47.777  52.958  61.869  1.00 50.00
ATOM     28  C   LYS    33      47.715  53.948  60.705  1.00 50.00
ATOM     29  O   LYS    33      46.654  54.141  60.110  1.00 50.00
ATOM     30  CB  LYS    33      47.976  51.531  61.340  1.00 50.00
ATOM     31  CG  LYS    33      48.134  50.491  62.462  1.00 50.00
ATOM     32  CD  LYS    33      49.401  50.689  63.305  1.00 50.00
ATOM     33  CE  LYS    33      50.659  50.438  62.472  1.00 50.00
ATOM     34  NZ  LYS    33      51.875  50.631  63.271  1.00 50.00
ATOM     35  N   GLY    34      48.873  54.551  60.413  1.00 50.00
ATOM     36  CA  GLY    34      49.000  55.504  59.297  1.00 50.00
ATOM     37  C   GLY    34      49.700  54.836  58.109  1.00 50.00
ATOM     38  O   GLY    34      50.656  54.082  58.277  1.00 50.00
ATOM     39  N   TYR    35      49.187  55.141  56.923  1.00 50.00
ATOM     40  CA  TYR    35      49.717  54.611  55.657  1.00 50.00
ATOM     41  C   TYR    35      49.952  55.757  54.670  1.00 50.00
ATOM     42  O   TYR    35      49.013  56.438  54.262  1.00 50.00
ATOM     43  CB  TYR    35      48.739  53.599  55.047  1.00 50.00
ATOM     44  CG  TYR    35      48.590  52.345  55.911  1.00 50.00
ATOM     45  CD1 TYR    35      47.623  52.255  56.898  1.00 50.00
ATOM     46  CD2 TYR    35      49.425  51.267  55.686  1.00 50.00
ATOM     47  CE1 TYR    35      47.508  51.088  57.643  1.00 50.00
ATOM     48  CE2 TYR    35      49.327  50.098  56.418  1.00 50.00
ATOM     49  CZ  TYR    35      48.356  50.011  57.402  1.00 50.00
ATOM     50  OH  TYR    35      48.213  48.857  58.103  1.00 50.00
ATOM     51  N   ASP    36      51.227  56.017  54.392  1.00 50.00
ATOM     52  CA  ASP    36      51.607  57.030  53.387  1.00 50.00
ATOM     53  C   ASP    36      50.978  56.678  52.030  1.00 50.00
ATOM     54  O   ASP    36      50.769  55.505  51.718  1.00 50.00
ATOM     55  CB  ASP    36      53.132  57.110  53.243  1.00 50.00
ATOM     56  CG  ASP    36      53.803  57.597  54.530  1.00 50.00
ATOM     57  OD1 ASP    36      53.428  58.697  54.992  1.00 50.00
ATOM     58  OD2 ASP    36      54.617  56.813  55.061  1.00 50.00
ATOM     59  N   ARG    37      50.678  57.709  51.245  1.00 50.00
ATOM     60  CA  ARG    37      50.102  57.526  49.900  1.00 50.00
ATOM     61  C   ARG    37      50.988  56.584  49.071  1.00 50.00
ATOM     62  O   ARG    37      52.216  56.657  49.140  1.00 50.00
ATOM     63  CB  ARG    37      50.019  58.890  49.213  1.00 50.00
ATOM     64  CG  ARG    37      49.377  58.798  47.825  1.00 50.00
ATOM     65  CD  ARG    37      49.378  60.163  47.135  1.00 50.00
ATOM     66  NE  ARG    37      48.496  61.092  47.862  1.00 50.00
ATOM     67  CZ  ARG    37      47.170  61.183  47.737  1.00 50.00
ATOM     68  NH1 ARG    37      46.503  60.407  46.892  1.00 50.00
ATOM     69  NH2 ARG    37      46.495  62.066  48.460  1.00 50.00
ATOM     70  N   GLY    38      50.320  55.620  48.426  1.00 50.00
ATOM     71  CA  GLY    38      51.014  54.626  47.586  1.00 50.00
ATOM     72  C   GLY    38      51.346  53.323  48.329  1.00 50.00
ATOM     73  O   GLY    38      51.613  52.307  47.689  1.00 50.00
ATOM     74  N   ASP    39      51.382  53.376  49.662  1.00 50.00
ATOM     75  CA  ASP    39      51.649  52.181  50.482  1.00 50.00
ATOM     76  C   ASP    39      50.471  51.201  50.402  1.00 50.00
ATOM     77  O   ASP    39      49.309  51.602  50.333  1.00 50.00
ATOM     78  CB  ASP    39      51.915  52.586  51.940  1.00 50.00
ATOM     79  CG  ASP    39      52.504  51.420  52.732  1.00 50.00
ATOM     80  OD1 ASP    39      53.457  50.794  52.238  1.00 50.00
ATOM     81  OD2 ASP    39      51.920  51.102  53.787  1.00 50.00
ATOM     82  N   TYR    40      50.801  49.917  50.509  1.00 50.00
ATOM     83  CA  TYR    40      49.797  48.843  50.469  1.00 50.00
ATOM     84  C   TYR    40      49.366  48.463  51.888  1.00 50.00
ATOM     85  O   TYR    40      50.189  48.200  52.764  1.00 50.00
ATOM     86  CB  TYR    40      50.360  47.627  49.720  1.00 50.00
ATOM     87  CG  TYR    40      51.592  47.016  50.402  1.00 50.00
ATOM     88  CD1 TYR    40      51.425  46.031  51.366  1.00 50.00
ATOM     89  CD2 TYR    40      52.864  47.452  50.066  1.00 50.00
ATOM     90  CE1 TYR    40      52.529  45.470  51.992  1.00 50.00
ATOM     91  CE2 TYR    40      53.973  46.895  50.690  1.00 50.00
ATOM     92  CZ  TYR    40      53.803  45.901  51.648  1.00 50.00
ATOM     93  OH  TYR    40      54.881  45.304  52.210  1.00 50.00
ATOM     94  N   VAL    41      48.054  48.481  52.095  1.00 50.00
ATOM     95  CA  VAL    41      47.449  48.065  53.373  1.00 50.00
ATOM     96  C   VAL    41      47.231  46.543  53.421  1.00 50.00
ATOM     97  O   VAL    41      47.471  45.885  54.431  1.00 50.00
ATOM     98  CB  VAL    41      46.156  48.878  53.640  1.00 50.00
ATOM     99  CG1 VAL    41      45.070  48.710  52.568  1.00 50.00
ATOM    100  CG2 VAL    41      45.594  48.596  55.037  1.00 50.00
ATOM    101  N   VAL    42      46.696  46.031  52.315  1.00 50.00
ATOM    102  CA  VAL    42      46.309  44.621  52.167  1.00 50.00
ATOM    103  C   VAL    42      46.894  44.089  50.841  1.00 50.00
ATOM    104  O   VAL    42      46.800  44.707  49.809  1.00 50.00
ATOM    105  CB  VAL    42      44.771  44.457  52.208  1.00 50.00
ATOM    106  CG1 VAL    42      44.191  44.907  53.555  1.00 50.00
ATOM    107  CG2 VAL    42      44.028  45.174  51.071  1.00 50.00
ATOM    108  N   ARG    43      47.486  42.896  50.944  1.00 50.00
ATOM    109  CA  ARG    43      47.998  42.210  49.738  1.00 50.00
ATOM    110  C   ARG    43      47.140  40.972  49.529  1.00 50.00
ATOM    111  O   ARG    43      46.850  40.220  50.459  1.00 50.00
ATOM    112  CB  ARG    43      49.459  41.749  49.843  1.00 50.00
ATOM    113  CG  ARG    43      50.401  42.883  50.258  1.00 50.00
ATOM    114  CD  ARG    43      50.598  43.822  49.075  1.00 50.00
ATOM    115  NE  ARG    43      51.310  43.056  48.045  1.00 50.00
ATOM    116  CZ  ARG    43      52.628  42.881  47.983  1.00 50.00
ATOM    117  NH1 ARG    43      53.440  43.420  48.884  1.00 50.00
ATOM    118  NH2 ARG    43      53.139  42.142  47.011  1.00 50.00
ATOM    119  N   GLU    44      46.750  40.805  48.273  1.00 50.00
ATOM    120  CA  GLU    44      46.007  39.604  47.845  1.00 50.00
ATOM    121  C   GLU    44      46.835  38.376  48.225  1.00 50.00
ATOM    122  O   GLU    44      48.061  38.466  48.145  1.00 50.00
ATOM    123  CB  GLU    44      45.791  39.613  46.325  1.00 50.00
ATOM    124  CG  GLU    44      47.094  39.655  45.514  1.00 50.00
ATOM    125  CD  GLU    44      46.824  39.562  44.014  1.00 50.00
ATOM    126  OE1 GLU    44      46.274  40.549  43.486  1.00 50.00
ATOM    127  OE2 GLU    44      47.140  38.496  43.446  1.00 50.00
ATOM    128  N   ASN    45      46.152  37.378  48.798  1.00 50.00
ATOM    129  CA  ASN    45      46.709  36.064  49.207  1.00 50.00
ATOM    130  C   ASN    45      46.920  35.952  50.725  1.00 50.00
ATOM    131  O   ASN    45      46.852  34.854  51.275  1.00 50.00
ATOM    132  CB  ASN    45      48.011  35.727  48.473  1.00 50.00
ATOM    133  CG  ASN    45      48.609  34.356  48.747  1.00 50.00
ATOM    134  OD1 ASN    45      49.049  34.016  49.831  1.00 50.00
ATOM    135  ND2 ASN    45      48.710  33.621  47.682  1.00 50.00
ATOM    136  N   GLN    46      47.103  37.093  51.392  1.00 50.00
ATOM    137  CA  GLN    46      47.300  37.114  52.850  1.00 50.00
ATOM    138  C   GLN    46      46.100  36.483  53.565  1.00 50.00
ATOM    139  O   GLN    46      44.967  36.546  53.084  1.00 50.00
ATOM    140  CB  GLN    46      47.460  38.552  53.356  1.00 50.00
ATOM    141  CG  GLN    46      48.734  39.197  52.838  1.00 50.00
ATOM    142  CD  GLN    46      48.911  40.597  53.474  1.00 50.00
ATOM    143  OE1 GLN    46      48.993  40.779  54.672  1.00 50.00
ATOM    144  NE2 GLN    46      48.962  41.569  52.659  1.00 50.00
ATOM    145  N   ASN    47      46.385  35.846  54.697  1.00 50.00
ATOM    146  CA  ASN    47      45.331  35.256  55.538  1.00 50.00
ATOM    147  C   ASN    47      44.472  36.363  56.160  1.00 50.00
ATOM    148  O   ASN    47      44.975  37.296  56.785  1.00 50.00
ATOM    149  CB  ASN    47      45.932  34.366  56.631  1.00 50.00
ATOM    150  CG  ASN    47      46.652  33.153  56.035  1.00 50.00
ATOM    151  OD1 ASN    47      47.858  32.992  56.141  1.00 50.00
ATOM    152  ND2 ASN    47      45.903  32.290  55.383  1.00 50.00
ATOM    153  N   VAL    48      43.172  36.270  55.893  1.00 50.00
ATOM    154  CA  VAL    48      42.175  37.245  56.370  1.00 50.00
ATOM    155  C   VAL    48      41.805  36.998  57.839  1.00 50.00
ATOM    156  O   VAL    48      41.088  36.060  58.179  1.00 50.00
ATOM    157  CB  VAL    48      40.949  37.283  55.428  1.00 50.00
ATOM    158  CG1 VAL    48      40.204  35.945  55.314  1.00 50.00
ATOM    159  CG2 VAL    48      39.995  38.421  55.812  1.00 50.00
ATOM    160  N   ASP    49      42.398  37.802  58.714  1.00 50.00
ATOM    161  CA  ASP    49      42.100  37.714  60.158  1.00 50.00
ATOM    162  C   ASP    49      41.802  39.061  60.830  1.00 50.00
ATOM    163  O   ASP    49      41.532  39.111  62.031  1.00 50.00
ATOM    164  CB  ASP    49      43.236  36.977  60.879  1.00 50.00
ATOM    165  CG  ASP    49      43.404  35.542  60.368  1.00 50.00
ATOM    166  OD1 ASP    49      42.444  34.755  60.523  1.00 50.00
ATOM    167  OD2 ASP    49      44.492  35.267  59.820  1.00 50.00
ATOM    168  N   GLY    50      41.878  40.140  60.038  1.00 50.00
ATOM    169  CA  GLY    50      41.675  41.509  60.541  1.00 50.00
ATOM    170  C   GLY    50      40.678  42.287  59.682  1.00 50.00
ATOM    171  O   GLY    50      40.621  42.120  58.466  1.00 50.00
ATOM    172  N   VAL    51      39.948  43.162  60.367  1.00 50.00
ATOM    173  CA  VAL    51      39.021  44.121  59.745  1.00 50.00
ATOM    174  C   VAL    51      39.620  45.532  59.852  1.00 50.00
ATOM    175  O   VAL    51      40.202  45.905  60.870  1.00 50.00
ATOM    176  CB  VAL    51      37.625  44.017  60.409  1.00 50.00
ATOM    177  CG1 VAL    51      37.623  44.364  61.904  1.00 50.00
ATOM    178  CG2 VAL    51      36.577  44.842  59.654  1.00 50.00
ATOM    179  N   TYR    52      39.377  46.318  58.810  1.00 50.00
ATOM    180  CA  TYR    52      39.850  47.710  58.733  1.00 50.00
ATOM    181  C   TYR    52      38.679  48.680  58.578  1.00 50.00
ATOM    182  O   TYR    52      37.607  48.324  58.091  1.00 50.00
ATOM    183  CB  TYR    52      40.805  47.879  57.548  1.00 50.00
ATOM    184  CG  TYR    52      42.074  47.045  57.702  1.00 50.00
ATOM    185  CD1 TYR    52      43.195  47.602  58.306  1.00 50.00
ATOM    186  CD2 TYR    52      42.121  45.750  57.198  1.00 50.00
ATOM    187  CE1 TYR    52      44.369  46.870  58.397  1.00 50.00
ATOM    188  CE2 TYR    52      43.295  45.017  57.292  1.00 50.00
ATOM    189  CZ  TYR    52      44.415  45.580  57.886  1.00 50.00
ATOM    190  OH  TYR    52      45.564  44.859  57.961  1.00 50.00
ATOM    191  N   PHE    53      38.939  49.909  59.011  1.00 50.00
ATOM    192  CA  PHE    53      37.984  51.020  58.894  1.00 50.00
ATOM    193  C   PHE    53      38.754  52.323  58.657  1.00 50.00
ATOM    194  O   PHE    53      39.645  52.688  59.423  1.00 50.00
ATOM    195  CB  PHE    53      37.150  51.095  60.176  1.00 50.00
ATOM    196  CG  PHE    53      36.058  52.156  60.071  1.00 50.00
ATOM    197  CD1 PHE    53      34.865  51.852  59.429  1.00 50.00
ATOM    198  CD2 PHE    53      36.243  53.402  60.656  1.00 50.00
ATOM    199  CE1 PHE    53      33.849  52.796  59.377  1.00 50.00
ATOM    200  CE2 PHE    53      35.226  54.347  60.601  1.00 50.00
ATOM    201  CZ  PHE    53      34.029  54.042  59.964  1.00 50.00
ATOM    202  N   LEU    54      38.437  52.951  57.531  1.00 50.00
ATOM    203  CA  LEU    54      39.098  54.201  57.125  1.00 50.00
ATOM    204  C   LEU    54      38.616  55.410  57.922  1.00 50.00
ATOM    205  O   LEU    54      37.495  55.885  57.748  1.00 50.00
ATOM    206  CB  LEU    54      38.914  54.466  55.634  1.00 50.00
ATOM    207  CG  LEU    54      39.643  53.482  54.722  1.00 50.00
ATOM    208  CD1 LEU    54      39.502  54.056  53.321  1.00 50.00
ATOM    209  CD2 LEU    54      41.142  53.370  55.010  1.00 50.00
ATOM    210  N   LEU    55      39.484  55.845  58.828  1.00 50.00
ATOM    211  CA  LEU    55      39.215  57.048  59.635  1.00 50.00
ATOM    212  C   LEU    55      39.497  58.326  58.830  1.00 50.00
ATOM    213  O   LEU    55      38.867  59.353  59.058  1.00 50.00
ATOM    214  CB  LEU    55      40.011  56.984  60.948  1.00 50.00
ATOM    215  CG  LEU    55      39.638  58.084  61.953  1.00 50.00
ATOM    216  CD1 LEU    55      39.947  57.606  63.371  1.00 50.00
ATOM    217  CD2 LEU    55      40.439  59.370  61.718  1.00 50.00
ATOM    218  N   GLN    56      40.466  58.248  57.917  1.00 50.00
ATOM    219  CA  GLN    56      40.870  59.366  57.046  1.00 50.00
ATOM    220  C   GLN    56      41.652  58.832  55.841  1.00 50.00
ATOM    221  O   GLN    56      42.397  57.858  55.954  1.00 50.00
ATOM    222  CB  GLN    56      41.728  60.342  57.862  1.00 50.00
ATOM    223  CG  GLN    56      42.208  61.531  57.026  1.00 50.00
ATOM    224  CD  GLN    56      42.987  62.542  57.857  1.00 50.00
ATOM    225  OE1 GLN    56      44.076  62.272  58.333  1.00 50.00
ATOM    226  NE2 GLN    56      42.453  63.735  58.003  1.00 50.00
ATOM    227  N   GLY    57      41.427  59.507  54.708  1.00 50.00
ATOM    228  CA  GLY    57      42.099  59.195  53.437  1.00 50.00
ATOM    229  C   GLY    57      41.195  58.360  52.523  1.00 50.00
ATOM    230  O   GLY    57      40.002  58.194  52.764  1.00 50.00
ATOM    231  N   GLN    58      41.814  57.931  51.428  1.00 50.00
ATOM    232  CA  GLN    58      41.209  57.065  50.404  1.00 50.00
ATOM    233  C   GLN    58      42.186  56.002  49.981  1.00 50.00
ATOM    234  O   GLN    58      43.396  56.236  49.935  1.00 50.00
ATOM    235  CB  GLN    58      40.860  57.794  49.105  1.00 50.00
ATOM    236  CG  GLN    58      41.897  58.742  48.501  1.00 50.00
ATOM    237  CD  GLN    58      41.297  59.522  47.317  1.00 50.00
ATOM    238  OE1 GLN    58      40.566  60.473  47.394  1.00 50.00
ATOM    239  NE2 GLN    58      41.717  59.160  46.124  1.00 50.00
ATOM    240  N   VAL    59      41.638  54.906  49.485  1.00 50.00
ATOM    241  CA  VAL    59      42.500  53.859  48.930  1.00 50.00
ATOM    242  C   VAL    59     41.964  53.423  47.575  1.00 50.00
ATOM    243  O   VAL    59      40.785  53.653  47.334  1.00 50.00
ATOM    244  CB  VAL    59      42.580  52.681  49.926  1.00 50.00
ATOM    245  CG1 VAL    59      42.947  53.052  51.364  1.00 50.00
ATOM    246  CG2 VAL    59      41.237  51.996  49.932  1.00 50.00
ATOM    247  N   ARG    60      42.650  52.487  46.922  1.00 50.00
ATOM    248  CA  ARG    60      42.154  51.799  45.722  1.00 50.00
ATOM    249  C   ARG    60      42.230  50.280  45.922  1.00 50.00
ATOM    250  O   ARG    60      43.174  49.768  46.529  1.00 50.00
ATOM    251  CB  ARG    60      42.973  52.242  44.500  1.00 50.00
ATOM    252  CG  ARG    60      44.469  51.963  44.662  1.00 50.00
ATOM    253  CD  ARG    60      45.246  52.382  43.417  1.00 50.00
ATOM    254  NE  ARG    60      46.675  52.078  43.606  1.00 50.00
ATOM    255  CZ  ARG    60      47.561  52.801  44.298  1.00 50.00
ATOM    256  NH1 ARG    60      47.214  53.922  44.919  1.00 50.00
ATOM    257  NH2 ARG    60      48.830  52.414  44.349  1.00 50.00
ATOM    258  N   ALA    61      41.223  49.575  45.413  1.00 50.00
ATOM    259  CA  ALA    61      41.174  48.105  45.479  1.00 50.00
ATOM    260  C   ALA    61      41.391  47.535  44.077  1.00 50.00
ATOM    261  O   ALA    61      40.674  47.897  43.146  1.00 50.00
ATOM    262  CB  ALA    61      39.819  47.649  46.029  1.00 50.00
ATOM    263  N   GLN    62      42.467  46.766  43.927  1.00 50.00
ATOM    264  CA  GLN    62      42.881  46.247  42.614  1.00 50.00
ATOM    265  C   GLN    62      43.135  44.739  42.616  1.00 50.00
ATOM    266  O   GLN    62      43.469  44.138  43.635  1.00 50.00
ATOM    267  CB  GLN    62      44.147  46.958  42.124  1.00 50.00
ATOM    268  CG  GLN    62      43.922  48.453  41.884  1.00 50.00
ATOM    269  CD  GLN    62      45.176  49.131  41.332  1.00 50.00
ATOM    270  OE1 GLN    62      46.312  48.770  41.598  1.00 50.00
ATOM    271  NE2 GLN    62      44.968  50.162  40.547  1.00 50.00
ATOM    272  N   VAL    63      42.924  44.176  41.430  1.00 50.00
ATOM    273  CA  VAL    63      43.242  42.779  41.090  1.00 50.00
ATOM    274  C   VAL    63      44.233  42.783  39.914  1.00 50.00
ATOM    275  O   VAL    63      44.285  43.738  39.135  1.00 50.00
ATOM    276  CB  VAL    63      41.935  42.012  40.778  1.00 50.00
ATOM    277  CG1 VAL    63      41.192  42.551  39.548  1.00 50.00
ATOM    278  CG2 VAL    63      42.166  40.501  40.667  1.00 50.00
ATOM    279  N   LEU    64      44.953  41.671  39.788  1.00 50.00
ATOM    280  CA  LEU    64      45.951  41.476  38.729  1.00 50.00
ATOM    281  C   LEU    64      45.653  40.306  37.795  1.00 50.00
ATOM    282  O   LEU    64      44.915  39.385  38.133  1.00 50.00
ATOM    283  CB  LEU    64      47.339  41.303  39.365  1.00 50.00
ATOM    284  CG  LEU    64      47.778  42.576  40.089  1.00 50.00
ATOM    285  CD1 LEU    64      49.172  42.468  40.697  1.00 50.00
ATOM    286  CD2 LEU    64      47.854  43.673  39.056  1.00 50.00
ATOM    287  N   ARG    65      46.272  40.400  36.627  1.00 50.00
ATOM    288  CA  ARG    65      46.295  39.314  35.633  1.00 50.00
ATOM    289  C   ARG    65      47.681  38.647  35.695  1.00 50.00
ATOM    290  O   ARG    65      48.625  39.212  36.248  1.00 50.00
ATOM    291  CB  ARG    65      46.010  39.930  34.259  1.00 50.00
ATOM    292  CG  ARG    65      45.834  38.868  33.170  1.00 50.00
ATOM    293  CD  ARG    65      45.565  39.497  31.805  1.00 50.00
ATOM    294  NE  ARG    65      44.231  40.119  31.815  1.00 50.00
ATOM    295  CZ  ARG    65      43.074  39.495  31.586  1.00 50.00
ATOM    296  NH1 ARG    65      43.033  38.198  31.311  1.00 50.00
ATOM    297  NH2 ARG    65      41.936  40.176  31.618  1.00 50.00
ATOM    298  N   SER    66      47.819  37.514  35.008  1.00 50.00
ATOM    299  CA  SER    66      49.076  36.732  34.957  1.00 50.00
ATOM    300  C   SER    66      50.314  37.538  34.530  1.00 50.00
ATOM    301  O   SER    66      51.400  37.305  35.055  1.00 50.00
ATOM    302  CB  SER    66      48.930  35.536  34.013  1.00 50.00
ATOM    303  OG  SER    66      48.629  35.989  32.689  1.00 50.00
ATOM    304  N   ALA    67      50.114  38.554  33.691  1.00 50.00
ATOM    305  CA  ALA    67      51.218  39.391  33.174  1.00 50.00
ATOM    306  C   ALA    67      51.332  40.758  33.880  1.00 50.00
ATOM    307  O   ALA    67      51.906  41.713  33.353  1.00 50.00
ATOM    308  CB  ALA    67      51.035  39.537  31.659  1.00 50.00
ATOM    309  N   GLY    68      50.763  40.818  35.091  1.00 50.00
ATOM    310  CA  GLY    68      50.815  42.003  35.974  1.00 50.00
ATOM    311  C   GLY    68      49.995  43.217  35.511  1.00 50.00
ATOM    312  O   GLY    68      50.203  44.323  36.006  1.00 50.00
ATOM    313  N   GLU    69      49.002  42.993  34.652  1.00 50.00
ATOM    314  CA  GLU    69      48.024  44.048  34.313  1.00 50.00
ATOM    315  C   GLU    69      47.106  44.259  35.524  1.00 50.00
ATOM    316  O   GLU    69      46.663  43.287  36.133  1.00 50.00
ATOM    317  CB  GLU    69      47.191  43.678  33.083  1.00 50.00
ATOM    318  CG  GLU    69      48.053  43.583  31.820  1.00 50.00
ATOM    319  CD  GLU    69      47.199  43.292  30.585  1.00 50.00
ATOM    320  OE1 GLU    69      46.593  42.200  30.561  1.00 50.00
ATOM    321  OE2 GLU    69      47.147  44.180  29.708  1.00 50.00
ATOM    322  N   GLU    70      46.855  45.530  35.835  1.00 50.00
ATOM    323  CA  GLU    70      46.075  45.932  37.025  1.00 50.00
ATOM    324  C   GLU    70      44.697  46.440  36.616  1.00 50.00
ATOM    325  O   GLU    70      44.561  47.202  35.662  1.00 50.00
ATOM    326  CB  GLU    70      46.771  47.063  37.804  1.00 50.00
ATOM    327  CG  GLU    70      48.202  46.675  38.160  1.00 50.00
ATOM    328  CD  GLU    70      49.026  47.644  39.001  1.00 50.00
ATOM    329  OE1 GLU    70      48.600  47.968  40.127  1.00 50.00
ATOM    330  OE2 GLU    70      50.098  47.986  38.475  1.00 50.00
ATOM    331  N   ASN    71      43.705  46.017  37.394  1.00 50.00
ATOM    332  CA  ASN    71      42.321  46.482  37.241  1.00 50.00
ATOM    333  C   ASN    71      41.821  46.981  38.599  1.00 50.00
ATOM    334  O   ASN    71      41.920  46.271  39.601  1.00 50.00
ATOM    335  CB  ASN    71      41.459  45.318  36.737  1.00 50.00
ATOM    336  CG  ASN    71      40.025  45.754  36.440  1.00 50.00
ATOM    337  OD1 ASN    71      39.758  46.668  35.674  1.00 50.00
ATOM    338  ND2 ASN    71      39.079  45.107  37.086  1.00 50.00
ATOM    339  N   TYR    72      41.306  48.208  38.600  1.00 50.00
ATOM    340  CA  TYR    72      40.737  48.821  39.811  1.00 50.00
ATOM    341  C   TYR    72      39.265  48.420  39.973  1.00 50.00
ATOM    342  O   TYR    72      38.430  48.652  39.102  1.00 50.00
ATOM    343  CB  TYR    72      40.906  50.348  39.777  1.00 50.00
ATOM    344  CG  TYR    72      40.136  51.024  38.635  1.00 50.00
ATOM    345  CD1 TYR    72      40.723  51.181  37.388  1.00 50.00
ATOM    346  CD2 TYR    72      38.835  51.457  38.854  1.00 50.00
ATOM    347  CE1 TYR    72      40.011  51.779  36.357  1.00 50.00
ATOM    348  CE2 TYR    72      38.115  52.048  37.824  1.00 50.00
ATOM    349  CZ  TYR    72      38.705  52.209  36.576  1.00 50.00
ATOM    350  OH  TYR    72      38.006  52.803  35.580  1.00 50.00
ATOM    351  N   GLN    73      38.990  47.711  41.058  1.00 50.00
ATOM    352  CA  GLN    73      37.616  47.284  41.393  1.00 50.00
ATOM    353  C   GLN    73      36.780  48.424  41.989  1.00 50.00
ATOM    354  O   GLN    73      35.573  48.507  41.776  1.00 50.00
ATOM    355  CB  GLN    73      37.648  46.093  42.354  1.00 50.00
ATOM    356  CG  GLN    73      38.269  44.861  41.691  1.00 50.00
ATOM    357  CD  GLN    73      38.254  43.661  42.636  1.00 50.00
ATOM    358  OE1 GLN    73      38.856  43.651  43.699  1.00 50.00
ATOM    359  NE2 GLN    73      37.551  42.622  42.239  1.00 50.00
ATOM    360  N   GLU    74      37.439  49.257  42.794  1.00 99.99
ATOM    361  CA  GLU    74      36.798  50.384  43.484  1.00 99.99
ATOM    362  C   GLU    74      37.614  51.675  43.331  1.00 99.99
ATOM    363  O   GLU    74      38.743  51.732  43.798  1.00 99.99
ATOM    364  CB  GLU    74      36.604  50.027  44.966  1.00 99.99
ATOM    365  CG  GLU    74      35.566  48.912  45.181  1.00 99.99
ATOM    366  CD  GLU    74      34.154  49.241  44.663  1.00 99.99
ATOM    367  OE1 GLU    74      33.902  50.411  44.299  1.00 99.99
ATOM    368  OE2 GLU    74      33.325  48.304  44.696  1.00 99.99
ATOM    369  N   PHE    75      37.017  52.645  42.619  1.00 99.99
ATOM    370  CA  PHE    75      37.539  54.028  42.526  1.00 99.99
ATOM    371  C   PHE    75      37.626  54.738  43.897  1.00 99.99
ATOM    372  O   PHE    75      38.594  55.473  44.082  1.00 99.99
ATOM    373  CB  PHE    75      36.730  54.920  41.568  1.00 99.99
ATOM    374  CG  PHE    75      35.310  55.281  42.058  1.00 99.99
ATOM    375  CD1 PHE    75      34.268  54.403  41.789  1.00 99.99
ATOM    376  CD2 PHE    75      35.108  56.350  42.929  1.00 99.99
ATOM    377  CE1 PHE    75      33.022  54.598  42.378  1.00 99.99
ATOM    378  CE2 PHE    75      33.862  56.542  43.522  1.00 99.99
ATOM    379  CZ  PHE    75      32.817  55.668  43.242  1.00 99.99
ATOM    380  N   PRO    76      36.648  54.512  44.821  1.00 99.99
ATOM    381  CA  PRO    76      36.797  54.921  46.230  1.00 99.99
ATOM    382  C   PRO    76      37.922  53.971  46.722  1.00 99.99
ATOM    383  O   PRO    76      38.840  53.696  45.959  1.00 99.99
ATOM    384  CB  PRO    76      35.353  54.727  46.743  1.00 99.99
ATOM    385  CG  PRO    76      34.887  53.434  46.096  1.00 99.99
ATOM    386  CD  PRO    76      35.416  53.703  44.707  1.00 99.99
ATOM    387  N   LEU    77      37.937  53.374  47.889  1.00 50.00
ATOM    388  CA  LEU    77      37.038  53.609  49.002  1.00 50.00
ATOM    389  C   LEU    77      37.576  54.776  49.839  1.00 50.00
ATOM    390  O   LEU    77      38.717  55.207  49.665  1.00 50.00
ATOM    391  CB  LEU    77      36.888  52.290  49.743  1.00 50.00
ATOM    392  CG  LEU    77      36.519  51.023  48.982  1.00 50.00
ATOM    393  CD1 LEU    77      36.881  49.776  49.795  1.00 50.00
ATOM    394  CD2 LEU    77      35.007  51.009  48.798  1.00 50.00
ATOM    395  N   LYS    78      36.689  55.362  50.625  1.00 50.00
ATOM    396  CA  LYS    78      36.998  56.607  51.347  1.00 50.00
ATOM    397  C   LYS    78      36.816  56.462  52.864  1.00 50.00
ATOM    398  O   LYS    78      36.497  55.393  53.382  1.00 50.00
ATOM    399  CB  LYS    78      36.099  57.716  50.781  1.00 50.00
ATOM    400  CG  LYS    78      36.392  58.084  49.322  1.00 50.00
ATOM    401  CD  LYS    78      37.782  58.690  49.108  1.00 50.00
ATOM    402  CE  LYS    78      38.082  59.954  49.935  1.00 50.00
ATOM    403  NZ  LYS    78      39.479  60.381  49.812  1.00 50.00
ATOM    404  N   ARG    79      36.940  57.604  53.531  1.00 50.00
ATOM    405  CA  ARG    79      36.703  57.728  54.977  1.00 50.00
ATOM    406  C   ARG    79      35.273  57.237  55.254  1.00 50.00
ATOM    407  O   ARG    79      34.373  57.545  54.475  1.00 50.00
ATOM    408  CB  ARG    79      36.820  59.213  55.303  1.00 50.00
ATOM    409  CG  ARG    79      36.825  59.437  56.810  1.00 50.00
ATOM    410  CD  ARG    79      36.790  60.917  57.157  1.00 50.00
ATOM    411  NE  ARG    79      38.119  61.459  56.881  1.00 50.00
ATOM    412  CZ  ARG    79      38.473  62.728  57.025  1.00 50.00
ATOM    413  NH1 ARG    79      37.621  63.643  57.461  1.00 50.00
ATOM    414  NH2 ARG    79      39.698  63.101  56.723  1.00 50.00
ATOM    415  N   TYR    80      35.157  56.399  56.286  1.00 50.00
ATOM    416  CA  TYR    80      33.891  55.797  56.795  1.00 50.00
ATOM    417  C   TYR    80      33.661  54.384  56.253  1.00 50.00
ATOM    418  O   TYR    80      32.759  53.671  56.685  1.00 50.00
ATOM    419  CB  TYR    80      32.621  56.630  56.545  1.00 50.00
ATOM    420  CG  TYR    80      32.636  58.043  57.156  1.00 50.00
ATOM    421  CD1 TYR    80      33.790  58.647  57.637  1.00 50.00
ATOM    422  CD2 TYR    80      31.441  58.729  57.271  1.00 50.00
ATOM    423  CE1 TYR    80      33.771  59.895  58.220  1.00 50.00
ATOM    424  CE2 TYR    80      31.409  59.984  57.868  1.00 50.00
ATOM    425  CZ  TYR    80      32.576  60.571  58.337  1.00 50.00
ATOM    426  OH  TYR    80      32.584  61.799  58.902  1.00 50.00
ATOM    427  N   ASP    81      34.500  54.000  55.306  1.00 50.00
ATOM    428  CA  ASP    81      34.371  52.672  54.686  1.00 50.00
ATOM    429  C   ASP    81      35.185  51.621  55.437  1.00 50.00
ATOM    430  O   ASP    81      36.308  51.865  55.899  1.00 50.00
ATOM    431  CB  ASP    81      34.761  52.845  53.215  1.00 50.00
ATOM    432  CG  ASP    81      33.801  53.569  52.276  1.00 50.00
ATOM    433  OD1 ASP    81      32.582  53.465  52.518  1.00 50.00
ATOM    434  OD2 ASP    81      34.322  54.085  51.269  1.00 50.00
ATOM    435  N   PHE    82      34.588  50.411  55.522  1.00 50.00
ATOM    436  CA  PHE    82      35.205  49.169  56.020  1.00 50.00
ATOM    437  C   PHE    82      35.937  48.382  54.992  1.00 50.00
ATOM    438  O   PHE    82      35.629  48.546  53.736  1.00 50.00
ATOM    439  CB  PHE    82      34.140  48.201  56.564  1.00 50.00
ATOM    440  CG  PHE    82      33.547  48.650  57.880  1.00 50.00
ATOM    441  CD1 PHE    82      34.158  48.271  59.068  1.00 50.00
ATOM    442  CD2 PHE    82      32.328  49.312  57.879  1.00 50.00
ATOM    443  CE1 PHE    82      33.532  48.555  60.275  1.00 50.00
ATOM    444  CE2 PHE    82      31.704  49.591  59.088  1.00 50.00
ATOM    445  CZ  PHE    82      32.308  49.210  60.280  1.00 50.00
ATOM    446  N   PHE    83      37.059  47.806  55.327  1.00 50.00
ATOM    447  CA  PHE    83      38.014  47.151  54.456  1.00 50.00
ATOM    448  C   PHE    83      38.444  45.824  55.046  1.00 50.00
ATOM    449  O   PHE    83      38.455  45.660  56.268  1.00 50.00
ATOM    450  CB  PHE    83      39.325  47.934  54.228  1.00 50.00
ATOM    451  CG  PHE    83      39.116  49.332  53.636  1.00 50.00
ATOM    452  CD1 PHE    83      38.036  50.058  54.065  1.00 50.00
ATOM    453  CD2 PHE    83      39.755  49.727  52.493  1.00 50.00
ATOM    454  CE1 PHE    83      37.492  51.081  53.354  1.00 50.00
ATOM    455  CE2 PHE    83      39.232  50.806  51.807  1.00 50.00
ATOM    456  CZ  PHE    83      38.140  51.515  52.267  1.00 50.00
ATOM    457  N   GLY    84      38.710  44.878  54.135  1.00 99.99
ATOM    458  CA  GLY    84      39.137  43.532  54.523  1.00 99.99
ATOM    459  C   GLY    84      38.104  42.864  55.448  1.00 99.99
ATOM    460  O   GLY    84      38.450  42.189  56.412  1.00 99.99
ATOM    461  N   HIS    85      36.837  43.174  55.188  1.00 99.99
ATOM    462  CA  HIS    85      35.713  42.535  55.880  1.00 99.99
ATOM    463  C   HIS    85      35.226  41.411  54.970  1.00 99.99
ATOM    464  O   HIS    85      34.926  41.576  53.797  1.00 99.99
ATOM    465  CB  HIS    85      34.593  43.532  56.203  1.00 99.99
ATOM    466  CG  HIS    85      33.964  44.163  54.959  1.00 99.99
ATOM    467  ND1 HIS    85      32.958  43.657  54.253  1.00 99.99
ATOM    468  CD2 HIS    85      34.316  45.321  54.412  1.00 99.99
ATOM    469  CE1 HIS    85      32.682  44.509  53.270  1.00 99.99
ATOM    470  NE2 HIS    85      33.520  45.536  53.371  1.00 99.99
ATOM    471  N   GLY    86      35.157  40.245  55.619  1.00 99.99
ATOM    472  CA  GLY    86      34.934  38.993  54.907  1.00 99.99
ATOM    473  C   GLY    86      34.555  37.970  55.998  1.00 99.99
ATOM    474  O   GLY    86      33.661  37.191  55.685  1.00 99.99
ATOM    475  N   ILE    87      35.326  37.936  57.038  1.00 50.00
ATOM    476  CA  ILE    87      34.929  37.714  58.468  1.00 50.00
ATOM    477  C   ILE    87      34.062  36.414  58.879  1.00 50.00
ATOM    478  O   ILE    87      34.206  35.894  59.875  1.00 50.00
ATOM    479  CB  ILE    87      33.922  38.914  60.541  1.00 50.00
ATOM    480  CG1 ILE    87      33.922  38.914  60.541  1.00 50.00
ATOM    481  CG2 ILE    87      33.134  39.581  58.326  1.00 50.00
ATOM    482  CD1 ILE    87      35.126  38.799  61.474  1.00 50.00
ATOM    483  N   PHE    88      33.200  36.049  57.928  1.00 50.00
ATOM    484  CA  PHE    88      32.140  35.075  58.070  1.00 50.00
ATOM    485  C   PHE    88      32.622  33.612  57.900  1.00 50.00
ATOM    486  O   PHE    88      31.792  32.686  58.046  1.00 50.00
ATOM    487  CB  PHE    88      31.025  35.386  57.052  1.00 50.00
ATOM    488  CG  PHE    88      30.521  36.832  57.150  1.00 50.00
ATOM    489  CD1 PHE    88      29.708  37.230  58.203  1.00 50.00
ATOM    490  CD2 PHE    88      30.959  37.780  56.232  1.00 50.00
ATOM    491  CE1 PHE    88      29.377  38.572  58.351  1.00 50.00
ATOM    492  CE2 PHE    88      30.648  39.124  56.387  1.00 50.00
ATOM    493  CZ  PHE    88      29.854  39.521  57.454  1.00 50.00
ATOM    494  N   GLY    89      33.889  33.413  57.645  1.00 50.00
ATOM    495  CA  GLY    89      34.483  32.066  57.481  1.00 50.00
ATOM    496  C   GLY    89      36.012  32.036  57.618  1.00 50.00
ATOM    497  O   GLY    89      36.649  32.794  56.855  1.00 50.00
ATOM    498  N   ASP    90      39.215  32.506  53.758  1.00 50.00
ATOM    499  CA  ASP    90      40.027  32.618  52.541  1.00 50.00
ATOM    500  C   ASP    90      41.296  33.423  52.882  1.00 50.00
ATOM    501  O   ASP    90      41.633  33.664  54.045  1.00 50.00
ATOM    502  CB  ASP    90      39.160  33.292  51.454  1.00 50.00
ATOM    503  CG  ASP    90      39.836  33.319  50.074  1.00 50.00
ATOM    504  OD1 ASP    90      40.371  32.262  49.680  1.00 50.00
ATOM    505  OD2 ASP    90      40.068  34.444  49.581  1.00 50.00
ATOM    506  N   VAL    91      41.927  33.913  51.839  1.00 50.00
ATOM    507  CA  VAL    91      43.061  34.838  51.891  1.00 50.00
ATOM    508  C   VAL    91      42.520  36.201  51.436  1.00 50.00
ATOM    509  O   VAL    91      41.321  36.343  51.156  1.00 50.00
ATOM    510  CB  VAL    91      44.140  34.294  50.935  1.00 50.00
ATOM    511  CG1 VAL    91      44.564  32.876  51.308  1.00 50.00
ATOM    512  CG2 VAL    91      43.721  34.276  49.459  1.00 50.00
ATOM    513  N   TYR    92      43.400  37.165  51.232  1.00 50.00
ATOM    514  CA  TYR    92      42.959  38.443  50.657  1.00 50.00
ATOM    515  C   TYR    92      42.476  38.183  49.230  1.00 50.00
ATOM    516  O   TYR    92      43.172  37.555  48.431  1.00 50.00
ATOM    517  CB  TYR    92      44.072  39.471  50.643  1.00 50.00
ATOM    518  CG  TYR    92      44.497  39.848  52.065  1.00 50.00
ATOM    519  CD1 TYR    92      43.773  40.758  52.747  1.00 50.00
ATOM    520  CD2 TYR    92      45.670  39.324  52.609  1.00 50.00
ATOM    521  CE1 TYR    92      44.226  41.174  53.994  1.00 50.00
ATOM    522  CE2 TYR    92      46.135  39.751  53.864  1.00 50.00
ATOM    523  CZ  TYR    92      45.446  40.693  54.520  1.00 50.00
ATOM    524  OH  TYR    92      45.833  41.101  55.773  1.00 50.00
ATOM    525  N   SER    93      41.250  38.608  48.981  1.00 50.00
ATOM    526  CA  SER    93      40.631  38.422  47.651  1.00 50.00
ATOM    527  C   SER    93      40.706  39.716  46.837  1.00 50.00
ATOM    528  O   SER    93      39.780  40.085  46.115  1.00 50.00
ATOM    529  CB  SER    93      39.182  37.943  47.811  1.00 50.00
ATOM    530  OG  SER    93      38.660  37.618  46.519  1.00 50.00
ATOM    531  N   ALA    94      41.790  40.466  47.062  1.00 50.00
ATOM    532  CA  ALA    94      42.070  41.774  46.440  1.00 50.00
ATOM    533  C   ALA    94      43.152  42.503  47.229  1.00 50.00
ATOM    534  O   ALA    94      43.366  42.243  48.423  1.00 50.00
ATOM    535  CB  ALA    94      40.858  42.717  46.404  1.00 50.00
ATOM    536  N   ASP    95      43.883  43.338  46.525  1.00 50.00
ATOM    537  CA  ASP    95      44.881  44.211  47.142  1.00 50.00
ATOM    538  C   ASP    95      44.221  45.562  47.443  1.00 50.00
ATOM    539  O   ASP    95      43.386  46.035  46.667  1.00 50.00
ATOM    540  CB  ASP    95      46.039  44.379  46.157  1.00 50.00
ATOM    541  CG  ASP    95      47.284  44.944  46.833  1.00 50.00
ATOM    542  OD1 ASP    95      47.127  45.559  47.899  1.00 50.00
ATOM    543  OD2 ASP    95      48.368  44.780  46.246  1.00 50.00
ATOM    544  N   VAL    96      44.584  46.149  48.565  1.00 50.00
ATOM    545  CA  VAL    96      44.121  47.496  48.933  1.00 50.00
ATOM    546  C   VAL    96      45.352  48.389  49.133  1.00 50.00
ATOM    547  O   VAL    96      46.294  48.033  49.844  1.00 50.00
ATOM    548  CB  VAL    96      43.212  47.433  50.172  1.00 50.00
ATOM    549  CG1 VAL    96      42.704  48.817  50.584  1.00 50.00
ATOM    550  CG2 VAL    96      41.993  46.536  49.943  1.00 50.00
ATOM    551  N   VAL    97      45.301  49.541  48.494  1.00 50.00
ATOM    552  CA  VAL    97      46.442  50.482  48.458  1.00 50.00
ATOM    553  C   VAL    97      45.977  51.838  48.969  1.00 50.00
ATOM    554  O   VAL    97      44.929  52.336  48.543  1.00 50.00
ATOM    555  CB  VAL    97      46.939  50.670  47.017  1.00 50.00
ATOM    556  CG1 VAL    97      48.219  51.504  46.902  1.00 50.00
ATOM    557  CG2 VAL    97      47.140  49.329  46.342  1.00 50.00
ATOM    558  N   ALA    98      46.834  52.446  49.768  1.00 50.00
ATOM    559  CA  ALA    98      46.660  53.824  50.248  1.00 50.00
ATOM    560  C   ALA    98      46.787  54.775  49.054  1.00 50.00
ATOM    561  O   ALA    98      47.804  54.770  48.375  1.00 50.00
ATOM    562  CB  ALA    98      47.732  54.153  51.287  1.00 50.00
ATOM    563  N   VAL    99      45.706  55.369  48.632  1.00 50.00
ATOM    564  CA  VAL    99      45.748  56.377  47.558  1.00 50.00
ATOM    565  C   VAL    99      45.728  57.748  48.227  1.00 50.00
ATOM    566  O   VAL    99      44.664  58.354  48.324  1.00 50.00
ATOM    567  CB  VAL    99      44.578  56.180  46.574  1.00 50.00
ATOM    568  CG1 VAL    99      43.181  56.321  47.173  1.00 50.00
ATOM    569  CG2 VAL    99      44.686  57.153  45.400  1.00 50.00
ATOM    570  N   THR   100      46.892  58.113  48.759  1.00 50.00
ATOM    571  CA  THR   100      47.106  59.318  49.601  1.00 50.00
ATOM    572  C   THR   100      47.392  58.812  51.021  1.00 50.00
ATOM    573  O   THR   100      47.371  57.608  51.280  1.00 50.00
ATOM    574  CB  THR   100      45.906  60.294  49.590  1.00 50.00
ATOM    575  OG1 THR   100      45.682  60.731  48.250  1.00 50.00
ATOM    576  CG2 THR   100      46.003  61.532  50.470  1.00 50.00
ATOM    577  N   GLU   101      47.727  59.727  51.927  1.00 50.00
ATOM    578  CA  GLU   101      47.877  59.352  53.340  1.00 50.00
ATOM    579  C   GLU   101      46.531  58.782  53.816  1.00 50.00
ATOM    580  O   GLU   101      45.471  59.350  53.551  1.00 50.00
ATOM    581  CB  GLU   101      48.282  60.562  54.186  1.00 50.00
ATOM    582  CG  GLU   101      47.213  61.660  54.216  1.00 50.00
ATOM    583  CD  GLU   101      47.639  62.816  55.107  1.00 50.00
ATOM    584  OE1 GLU   101      48.638  63.461  54.725  1.00 50.00
ATOM    585  OE2 GLU   101      46.972  63.008  56.144  1.00 50.00
ATOM    586  N   LEU   102      46.588  57.594  54.379  1.00 50.00
ATOM    587  CA  LEU   102      45.384  56.924  54.849  1.00 50.00
ATOM    588  C   LEU   102      45.446  56.685  56.349  1.00 50.00
ATOM    589  O   LEU   102      46.449  56.249  56.886  1.00 50.00
ATOM    590  CB  LEU   102      45.210  55.619  54.075  1.00 50.00
ATOM    591  CG  LEU   102      43.827  55.021  54.310  1.00 50.00
ATOM    592  CD1 LEU   102      42.728  56.011  53.932  1.00 50.00
ATOM    593  CD2 LEU   102      43.693  53.760  53.462  1.00 50.00
ATOM    594  N   THR   103      44.351  56.992  57.008  1.00 50.00
ATOM    595  CA  THR   103      44.246  56.868  58.471  1.00 50.00
ATOM    596  C   THR   103      43.015  56.030  58.792  1.00 50.00
ATOM    597  O   THR   103      41.900  56.384  58.407  1.00 50.00
ATOM    598  CB  THR   103      44.124  58.244  59.133  1.00 50.00
ATOM    599  OG1 THR   103      42.924  58.867  58.699  1.00 50.00
ATOM    600  CG2 THR   103      45.323  59.142  58.821  1.00 50.00
ATOM    601  N   CYS   104      43.260  54.884  59.400  1.00 50.00
ATOM    602  CA  CYS   104      42.185  53.959  59.750  1.00 50.00
ATOM    603  C   CYS   104      42.532  53.093  60.952  1.00 50.00
ATOM    604  O   CYS   104      43.695  52.819  61.231  1.00 50.00
ATOM    605  CB  CYS   104      41.876  53.101  58.533  1.00 50.00
ATOM    606  SG  CYS   104      43.261  52.212  57.758  1.00 50.00
ATOM    607  N   LEU   105      41.496  52.760  61.689  1.00 50.00
ATOM    608  CA  LEU   105      41.607  51.922  62.873  1.00 50.00
ATOM    609  C   LEU   105      41.576  50.440  62.505  1.00 50.00
ATOM    610  O   LEU   105      40.804  50.028  61.639  1.00 50.00
ATOM    611  CB  LEU   105      40.363  52.337  63.632  1.00 50.00
ATOM    612  CG  LEU   105      40.425  53.727  64.278  1.00 50.00
ATOM    613  CD1 LEU   105      39.210  54.057  65.150  1.00 50.00
ATOM    614  CD2 LEU   105      41.692  53.855  65.079  1.00 50.00
ATOM    615  N   LEU   106      42.404  49.675  63.201  1.00 50.00
ATOM    616  CA  LEU   106      42.579  48.243  62.946  1.00 50.00
ATOM    617  C   LEU   106      42.048  47.407  64.115  1.00 50.00
ATOM    618  O   LEU   106      41.835  47.926  65.209  1.00 50.00
ATOM    619  CB  LEU   106      44.062  47.962  62.675  1.00 50.00
ATOM    620  CG  LEU   106      44.324  46.474  62.389  1.00 50.00
ATOM    621  CD1 LEU   106      43.406  45.869  61.319  1.00 50.00
ATOM    622  CD2 LEU   106      45.813  46.206  62.196  1.00 50.00
ATOM    623  N   LEU   107      41.896  46.106  63.872  1.00 50.00
ATOM    624  CA  LEU   107      41.233  45.186  64.798  1.00 50.00
ATOM    625  C   LEU   107      41.529  43.733  64.397  1.00 50.00
ATOM    626  O   LEU   107      41.037  43.232  63.389  1.00 50.00
ATOM    627  CB  LEU   107      39.750  45.525  64.658  1.00 50.00
ATOM    628  CG  LEU   107      38.847  44.928  65.719  1.00 50.00
ATOM    629  CD1 LEU   107      39.075  45.780  66.945  1.00 50.00
ATOM    630  CD2 LEU   107      37.377  45.003  65.312  1.00 50.00
ATOM    631  N   MET   108      42.449  43.106  65.123  1.00 50.00
ATOM    632  CA  MET   108      42.894  41.731  64.805  1.00 50.00
ATOM    633  C   MET   108      41.783  40.681  64.956  1.00 50.00
ATOM    634  O   MET   108      40.728  40.970  65.502  1.00 50.00
ATOM    635  CB  MET   108      44.122  41.352  65.634  1.00 50.00
ATOM    636  CG  MET   108      43.827  41.271  67.133  1.00 50.00
ATOM    637  SD  MET   108      45.281  40.800  68.133  1.00 50.00
ATOM    638  CE  MET   108      46.333  42.209  67.848  1.00 50.00
ATOM    639  N   SER   109      42.115  39.445  64.606  1.00 50.00
ATOM    640  CA  SER   109      41.179  38.302  64.585  1.00 50.00
ATOM    641  C   SER   109      40.370  38.102  65.872  1.00 50.00
ATOM    642  O   SER   109      39.148  38.183  65.831  1.00 50.00
ATOM    643  CB  SER   109      41.927  37.007  64.255  1.00 50.00
ATOM    644  OG  SER   109      42.949  36.767  65.231  1.00 50.00
ATOM    645  N   ASP   110      41.052  37.863  66.994  1.00 50.00
ATOM    646  CA  ASP   110      40.367  37.648  68.282  1.00 50.00
ATOM    647  C   ASP   110      39.520  38.862  68.672  1.00 50.00
ATOM    648  O   ASP   110      38.410  38.710  69.168  1.00 50.00
ATOM    649  CB  ASP   110      41.380  37.337  69.386  1.00 50.00
ATOM    650  CG  ASP   110      42.029  35.966  69.188  1.00 50.00
ATOM    651  OD1 ASP   110      41.278  34.991  68.971  1.00 50.00
ATOM    652  OD2 ASP   110      43.279  35.940  69.186  1.00 50.00
ATOM    653  N   HIS   111      40.051  40.049  68.388  1.00 50.00
ATOM    654  CA  HIS   111      39.324  41.298  68.659  1.00 50.00
ATOM    655  C   HIS   111      38.094  41.441  67.766  1.00 50.00
ATOM    656  O   HIS   111      37.001  41.734  68.236  1.00 50.00
ATOM    657  CB  HIS   111      40.252  42.487  68.433  1.00 50.00
ATOM    658  CG  HIS   111      41.403  42.563  69.440  1.00 50.00
ATOM    659  ND1 HIS   111      42.488  43.317  69.301  1.00 50.00
ATOM    660  CD2 HIS   111      41.520  41.886  70.582  1.00 50.00
ATOM    661  CE1 HIS   111      43.276  43.099  70.348  1.00 50.00
ATOM    662  NE2 HIS   111      42.685  42.203  71.132  1.00 50.00
ATOM    663  N   ARG   112      38.301  41.197  66.478  1.00 50.00
ATOM    664  CA  ARG   112      37.228  41.254  65.477  1.00 50.00
ATOM    665  C   ARG   112      36.100  40.287  65.874  1.00 50.00
ATOM    666  O   ARG   112      34.939  40.741  65.804  1.00 50.00
ATOM    667  CB  ARG   112      37.799  40.883  64.111  1.00 50.00
ATOM    668  CG  ARG   112      36.747  41.050  63.010  1.00 50.00
ATOM    669  CD  ARG   112      37.328  40.677  61.652  1.00 50.00
ATOM    670  NE  ARG   112      37.654  39.249  61.723  1.00 50.00
ATOM    671  CZ  ARG   112      36.795  38.251  61.483  1.00 50.00
ATOM    672  NH1 ARG   112      35.575  38.508  61.026  1.00 50.00
ATOM    673  NH2 ARG   112      37.249  37.000  61.453  1.00 50.00
ATOM    674  OXT ARG   112      36.439  39.168  66.315  1.00 99.99
TER     675      ARG   112      
END
