# Supplementary material for: Cyclic nucleotide binding proteins in the Arabidopsis thaliana and Oryza sativa genomes
Source: BMC Bioinformatics. 2005 Jan 11;6:6. doi: 10.1186/1471-2105-6-6 (PMC545951; doi:10.1186/1471-2105-6-6)
Supplement: Additional File 3 — Protein sequences of all sequences analysed in this manuscript. Sequences are named according to details in the text and are in FASTA format. [file 1471-2105-6-6-S3.txt]

>at_GORK
MGRLRRRQEIIDHEEEESNDDVSSRRGKLSLAETFRWLDSSEHRRIETDGHNDYKYIIHPKNRWYKAWEM
FILVWAIYSSLFTPMEFGFFRGLPERLFVLDIVGQIAFLVDIVLQFFVAYRDTQSYRTVYKPTRIAFRYL
KSHFLMDFIGCFPWDLIYKASGKHELVRYLLWIRLFRVRKVVEFFQRLEKDTRINYLFTRILKLLFVEVY
CTHTAACIFYYLATTLPPEQEGYTWIGSLKLGDYSYENFREIDLWKRYTTALYFAIVTMATVGYGDIHAV
NLREMIFVMIYVSFDMVLGAYLIGNVTALIVKGSNTERFRDKMNDLISFMNRKKLGRDLRSQITGHVRLQ
YDSHYTDTVMLQDIPASIRAKIAQLLYLPYIKKVPLFKGCSTEFINQIVIRLHEEYFLPGEVITEQGNVV
DHLYFVCEGLLEALVTKTDGSEESVTLLGPHTSFGDISIICNISQPFTVRVCELCHLLRLDKQSFSNILE
IYFHDGRTILNNIMEEKESNDRIKKLESDIVIHIGKQEAELALKVNSAAFQGDFYQLKSLIRSGADPNKT
DYDGRSPLHLAACRGYEDITLFLIQEGVDVNLKDKFGHTPLFEAVKAGQEGVIGLLVKEGASFNLEDSGN
FLCTTVAKGDSDFLKRLLSSGMNPNSEDYDHRTPLHVAASEGLFLMAKMLVEAGASVISKDRWGNSPLDE
ARLCGNKKLIKLLEDVKNAQSSIYPSSLRELQEERIERRKCTVFPFHPQEAKEERSRKHGVVVWVPSNLE
KLIVTAAKELGLSDGASFVLLSEDQGRITDIDMISDGHKLYMISDTTDQT

>os_ORK1
MGRGIGSKRRVEDDDGENMPGRKKKEEEEEEEDDDGEEEYEVDVVRDRIGSSRGSRLALF
GSDLRLGRFRPRRRRVAPVDGDDGIFQDFVIDPDNKWYRLWTRFILVWAVYSSFFTPLEF
GFFRGLPRNLFFLDIAGQIAFLIDIVLRFFVAYRDPDTYRMVHNPTSIALRYCKSSFIFD
LLGCFPWDAIYKACGSKEEVRYLLWIRLTRAMKVTEFFRSMEKDIRINYLFTRIVKLIVV
ELYCTHTAACIFYYLATTLPESMEGYTWIGSLQLGDYSYSHFREIDLTKRYMTSLYFAIV
TMATVGYGDIHAVNVREMIFIMIYVSFDMILGAYLIGNMTALIVKGSRTERFRDKMKEVI
RYMNRNKLGKDIREQIKGHLRLQYESSYTEASVLQDIPVSIRAKISQTLYKPYIESIPLF
KGCSAEFIQQIVIRLQEEFFLPGEVILEQGSAVDQLYFVCHGALEGVGIGEDGQEETILM
LEPESSFGEIAVLCNIPQPFTVRVCELCRLLRLDKQSFTNILEIFFVDGRRILSNLSESS
EYGSRIKQLESDITFHIGKQEAELTLRVNNAAFYGDMHQLKSLIRAGADPKNTDYDGRSP
LHLAACKGFEDVVQFLLHEGVDIDLSDKFGNTPLLEAVKQGHDRVATLLFSKGAKLSLEN
AGSHLCTAVARGDTDFVRRALAYGGDPNARDYDHRAPLHIAAAEGLYLMAKLLVDAGASV
FATDRWGTTPLDEGRRCGSRTMVQLLEAAKSGELSRYPERGEEVRDKMHPRRCSVFPHHP
WDGGERRREGVVVWIPHTIEGLVSSAQEKLGLAGSGEGLRLLGEDGARVLDVDMVHDGQK
LYLVVGGGGDDGGTEARQ

>os_ORK2
MAEEYELNEIDDTLHGSVGSRLSLFARELKSRRSSSWHGGTALRLPKDLYESLVIHPNGR
WYRIWANMMFLWSIYSTFFTPFEFSFFRGLPDQLLDLECVQLVFLADVAVHFFLAYRDPH
TYRMVHDKRHIALRYIKGSFALDVLGCFPWDAIYKVTGRVEAVRWLVWVRLYRGRKVMAF
FKRVEKDIRVSYLLTRIVKLITVELYCTHTAACGFYYLATTLPPAREGGTWIGSLSLGDA
RYINFREVDLLTRYVTSLYLAIVTMATVGGSGYGDIHAVNTREMAFTVVYISFSIVLSAY
LIGNMTALIVKGSRTERFRDRMTDLIRYMNRNRLGSAIRSQVKDHLMLQYESSYTRDRVI
VDDIPVAVRSKMSQTLYLDMVSRVGLFRGCSDDFLSQIVLKLHEEFFLPGEVILEQGTVV
DQIYIVAHGCLEEVANGEDGSEEIISELRPYGIVGDVAVICNIPQPYTVRVCELCSLLRI
DKQSLTSILQIYFKDNSQILSNLLKGKETESKRKQLESDITYLLAKQESELVLGVNNAAY
HGDIFRLKSLISAGADPSKSDYDGRTALHIAALRGYENIVRFLIQRGANVNSIDRFGNSP
LLQAVKSGHDRITSLLVEHGAILNLEDAGGYLCRVVRGGRIDLLKKLLRFGISPNCRNYD
QRTPLHIAAAEGLHLVASTLIESGADIQAKDRWGNTPLDEGRRCSSKPLVRILEQARTVA
TN

>at_SKOR
MGGSSGGGVSYRSGGESDVELEDYEVDDFRDGIVESRGNRFNPLTNFLGLDFAGGSGGKFTVINGIRDIS
RGSIVHPDNRWYKAWTMFILIWALYSSFFTPLEFGFFRGLPENLFILDIAGQIAFLVDIVLTFFVAYRDS
RTYRMIYKRSSIALRYLKSTFIIDLLACMPWDIIYKAAGEKEEVRYLLLIRLYRVHRVILFFHKMEKDIR
INYLFTRIVKLIFVELYCTHTAACIFYYLATTLPASQEGYTWIGSLKLGDYSYSKFREIDLWTRYTTSMY
FAVVTMATVGYGDIHAVNMREMIFAMVYISFDMILGAYLIGNMTALIVKGSKTERFRDKMADIMRYMNRN
KLGRNIRGQITGHLRLQYESSYTEAAVLQDIPVSIRAKIAQTLYLPYIEKVPLFRGCSSEFINQIVIRLH
EEFFLPGEVIMEQGSVVDQLYFVCHGVLEEIGITKDGSEEIVAVLQPDHSFGEISILCNIPQPYTVRVAE
LCRILRLDKQSFMNILEIFFHDGRRILNNLLEGKESNVRIKQLESDITFHISKQEADVALKLNSAAFYGD
LYQLKSLIRAGGDPNKTDYDGRSPLHLAASRGYEDITLYLIQESVDVNIKDKLGSTPLLEAIKNGNDRVA
ALLVKEGATLNIENAGTFLCTVVAKGDSDFLKRLLSNGIDPNSKDYDHRTPLHVAASEGFYVLAIQLVEA
SANVLAKDRWGNTPLDEALGCGNKMLIKLLEDAKNSQISSFPSGSKEPKDKVYKKKCTVYFSHPGDSKEK
RRRGIVLWVPRSIEELIRTAKEQLNVPEASCVLSEDEAKIIDVDLISDGQKLYLAVET

>at_AKT1
MRGGALLCGQVQDEIEQLSRESSHFSLSTGILPSLGARSNRRVKLRRFVVSPYDHKYRIWEAFLVVLVVY
TAWVSPFEFGFLRKPRPPLSITDNIVNAFFAIDIIMTFFVGYLDKSTYLIVDDRKQIAFKYLRSWFLLDL
VSTIPSEAAMRISSQSYGLFNMLRLWRLRRVGALFARLEKDRNFNYFWVRCAKLVCVTLFAVHCAACFYY
LIAARNSNPAKTWIGANVANFLEESLWMRYVTSMYWSITTLTTVGYGDLHPVNTKEMIFDIFYMLFNLGL
TAYLIGNMTNLVVHGTSRTRNFRDTIQAASNFAHRNHLPPRLQDQMLAHLCLKYRTDSEGLQQQETLDAL
PKAIRSSISHFLFYSLMDKVYLFRGVSNDLLFQLVSEMKAEYFPPKEDVILQNEAPTDFYILVNGTADLV
DVDTGTESIVREVKAGDIIGEIGVLCYRPQLFTVRTKRLCQLLRMNRTTFLNIIQANVGDGTIIMNNLLQ
HLKEMNDPVMTNVLLEIENMLARGKMDLPLNLCFAAIREDDLLLHQLLKRGLDPNESDNNGRTPLHIAAS
KGTLNCVLLLLEYHADPNCRDAEGSVPLWEAMVEGHEKVVKVLLEHGSTIDAGDVGHFACTAAEQGNLKL
LKEIVLHGGDVTRPRATGTSALHTAVCEENIEMVKYLLEQGADVNKQDMHGWTPRDLAEQQGHEDIKALF
REKLHERRVHIETSSSVPILKTGIRFLGRFTSEPNIRPASREVSFRIRETRARRKTNNFDNSLFGILANQ
SVPKNGLATVDEGRTGNPVRVTISCAEKDDIAGKLVLLPGSFKELLELGSNKFGIVATKVMNKDNNAEID
DVDVIRDGDHLIFATDS

>os_AKT1a
MARWGAARMAACGPWGRNRRVGAGDAFEASEVRRDGRSRMMPACGPWGAGHGGGDPALER
ELSRDGSHYSISSAILPSLGARSNRRIKLRRFIISPYDRRYRIWETFLIVLVVYSAWVSP
FEFGFIPKPTGALATADNVVNAFFAVDIILTFFVAYLDKMSYMLEDDPKKIAWRYSTTWL
VLDVASTIPSEFARRILPSKLRSYGFFNMLRLWRLRRVSSLFSRLEKDRHFNYFWVRCAK
LICVTLFAVHCAACFYYLLADRYPVPTSTWIGNYMADFHERSLWIRYVTSVYWSITTLTT
VGYGDLHAENTREMIFNIFYMLFNLGLTAYLIGNMTNLVVHGTSRTRNYRDTIQAATSFG
VRNQLPPRLQDQMISHISLKYRTDSEGLQQQEILDSLPKAIKSSISQYLFFHLVQNVYLF
QGVSNDLIFQLLRTVTEYAYLVLLLDFVFEVSEMKAEYFPPREDVILQNEAPTDFYILVS
GSVVIQVATSGEVVGEIGVLCYRPQLFTVRTRSLCQLLRLNRTAFLSIVQSNVGDGTIIM
NNLIQFLKEQKENSVMAGVVKEIESMLARGNLDLPITLCFAVTRGDDFLLHQLLKRGMDP
NESDNDGHTALHIAASKGNEQCVRLLLEYGADPNARDSEGKVPLWEALCEKHAAVVQLLV
EGGADLSSGDTGLYACIAVEESDTELLNDIIHYGGDVNRARRDGTTALHRAVCDGNVQMA
ELLLEHGADIDKQDGNGWTPRALAEQQGHDDIQLLFRSRKAATASGHHHVPSSTTTRVAP
AAAAASLIGRFNSEPMMKNMIHEDADLPSRVLPEKLRRKRVTFQNSLFGVISSSQAQRET
DHPLSRGGLAATGSPNPSSGSRNAVIRVTISCPEKGNTAGKLVLLPQTLDMLLELGAKKF
DFAPTKVLTVEGAEVDEVELIRDGDHLVLVSNEWDAEKMKGKS

>os_AKT1b
MPTTKCAVPLVSGAAGGGGSAELTRQLSSTQASPRFSFSSGVLPSLGSRGGGERHARLRR
FIVSPYDRRYELWNNYLILLVVYSAWVTPFEFGFVPEPAGALAAADNAVNAFFAVDIVLT
FFVAYTDPKTFLLQDDPRKIALRYITTWFVLDVVATIPTELARRILPPDLRSYGFFGILR
LWRLHRVGILFARLEKDRKFSYFWVRCVKLVCVTLFAVHCSACFYYLLADRYPDPTNTWI
SAYMPNFHKASIWSRYVASMYWSITTLSTVGYGDMHAENTGEMVFTTTYMLFNLGLTAYI
IGNMTNLVVHGTSRTRKFRDMIQAATSFAQRHQLPARLQEQMVSHLSLKFRTNSEGLHQQ
ETFEALPKAIKSSISHHLFFGLVQNVYLFEGVSNDLIFQLVSEMNAEYFAPREDIILQNE
APADFYIIVSGSMLAGMAKSGDVVGEIGVLCYRPQLFTARTRSLCQLLRLDRAAFLRIIQ
SNIADGTIVMNNLIQYLREKKEIASIVAVAKEIDDMLARGQMDFPITLCFAASKGDSFLL
HQLLKRGLDPNESDHYGRTALHIAASNGNEQCVRLLLENGADSNSRDPEGRVPLWEALCR
RHQTVVQLLVDAGADLSGGDAAPYARVAVEQNDAALLGEIVRHGGDVSGACSGDGTTALH
RAVLDGNVQMARLLLEHGADADAEDVNGLTPRAVAEQGGHADMQLAFASATRHEPRKARP
PPPASAIVPVPLRDGVDSSPSSSSRRGRTSSTSAASARSTPQRMANFRNSLFGVISSSHA
FHHEGGYRGGGGGGGAAAERERSSSSPPLVRVAISCPESRGGKDHSSKLVFMPETLRGLL
ELGAARFGVSPTRVVTSGGADVDDARLVRDGDHLLLVTDKWVPPENRSRNQ

>at_AKT2
MDLKYSASHCNLSSDMKLRRFHQHRGKGREEEYDASSLSLNNLSKLILPPLGVASYNQNHIRSSGWIISP
MDSRYRCWEFYMVLLVAYSAWVYPFEVAFLNSSPKRNLCIADNIVDLFFAVDIVLTFFVAYIDERTQLLV
REPKQIAVRYLSTWFLMDVASTIPFDAIGYLITGTSTLNITCNLLGLLRFWRLRRVKHLFTRLEKDIRYS
YFWIRCFRLLSVTLFLVHCAGCSYYLIADRYPHQGKTWTDAIPNFTETSLSIRYIAAIYWSITTMTTVGY
GDLHASNTIEMVFITVYMLFNLGLTAYLIGNMTNLVVEGTRRTMEFRNSIEAASNFVNRNRLPPRLKDQI
LAYMCLRFKAESLNQQHLIDQLPKSIYKSICQHLFLPSVEKVYLFKGVSREILLLLVSKMKAEYIPPRED
VIMQNEAPDDVYIIVSGEVEIIDSEMERESVLGTLRCGDIFGEVGALCCRPQSYTFQTKSLSQLLRLKTS
FLIETMQIKQQDNATMLKNFLQHHKKLSNLDIGDLKAQQNGENTDVVPPNIASNLIAVVTTGNAALLDEL
LKAKLSPDITDSKGKTPLHVAASRGYEDCVLVLLKHGCNIHIRDVNGNSALWEAIISKHYEIFRILYHFA
AISDPHIAGDLLCEAAKQNNVEVMKALLKQGLNVDTEDHHGVTALQVAMAEDQMDMVNLLATNGADVVCV
NTHNEFTPLEKLRVVEEEEEEERGRVSIYRGHPLERRERSCNEAGKLILLPPSLDDLKKIAGEKFGFDGS
ETMVTNEDGAEIDSIEVIRDNDKLYFVVNKII

>os_AKT2
MKTSSFESASSSGGSGGGGGGGGGEGSGSFNLRNLSKLILPPLGVPAGGHAQSGHAGPND
RRVISPLDSRYRCWDTFMVVLVAYSAWVYPFEVAFMNASPKGGLEVADIVVDLFFAVDIV
LTFFVAYIDSRTQLLVRDRRRIATRYLSTFFIMDVASTIPFQGLAYIVTGEVRESPAFSL
LGILRLWRLRKVKQFFTRLEKDIRFNYFWIRCARLIAVTLFLVHCAGCLYYLIADRYPHR
EKTWIGAVIPDFQEASLWIRYTSSVYWSITTMTTVGYGDMHAQNTVEMIFNIFYMLFNLG
LTAYLIGNMTNLVVEGTRRTMEFRNSIRAASNFVGRNHLPPRLKQQILAYMCLKFRAESL
NQQQLMDQLPKSICKGICEYLFLPVVKDVYLFKGVSREVLLLMVTKMKPEYIPPKEDVIV
QNEAPDDVYIVVSGEVEVIYSDGEAEERVVATLGTRGVFGEVSALSDRPQSFTLRTRTLC
QLLRLRQAALKEAMQSKPEDSVVIIKNFLKHQIEMHDMKVEDLLGEDAAGEYDHGNIPCN
LLTVAATGNSSFLEDLLKVGMDPDVGDSKGRTALHIAASKGYEDCVLVLLKQACNVNIKD
AQGNTALWNAIAARHHKIFNILYHFARVSSPHHAAGDLLCLAARRGDLDTLRELLKHGLA
VDSEDRDGATALRVALAEGHADVARLLVLNGASVDRAASHNEQQAAAAVSVDELRELMKT
RELAHPVTIVVDSPSPAAAAVIREVGSSGDSRNGRRQSARSDGAHWPRVSIYRGHPFVRN
RSSEAGKLINLPGTMEEFRIIIEEKLKVDARKTLIMNDEGAEIDSIDVIRDNDKLFIVTE
EHMTAVASMDSVSGS

>at_AKT5
MGIEKRKKMVWFWPEKHEGGVIKEAEDVAAEHISREGTMSHYSFSKGLLPPLGVGATARSSRHIKLRCFI
VSPFDPRYRAWDWFLVILVLYTAWASPFEFGFLQTPRAPLSILDNVVNGFFAVDIVLTFFVAFLDKATYL
LVDDPKRIAWRYTSTWLIFDVVSTVPYELFGSLLHNTIQGYGIFSMLRLWRLHRVSKCFARLEKDRKYNY
FWIRCTKLLLVSLFVVHCGACFCYSIAAHYPDPSMTFMALAEANWKQKSLLIRYVTAMYWSITTFSTTGY
GDIHGNNAEERAFILFYMIFNLGLLAYIIGNMTNLVVHVTSRTRNFRDTIQAASAFAQRNNLPLGLQEQM
VAHLSLRYRTDSEGLQQQEIIDSLPKAIRSSISHYLFYEVVDKTYLFHGISNDLLFQLVSEMKAEYFPPK
EDVILRNEAPSDFYIMVTGAVDIIARVNGVDQVVGEAQTGHVFGEVGVLCYRPQLFTVRTKRLSQLLRLN
RTAFLNLVQANVGDGAIIMNNLLQHLKDSTDPVMKGILAETELMLAQGKMDLPLSLCFAAARGDDLLLHQ
LLKRGSNPNETDKNGRTALHIAASKGSQYCVVLLLEHGADPNIRDSEGSVPLWEAIIGRHEENAKLLSEN
GATLSFDTVGYFSCLAVGQNNLNALKDIVKYGGDISLSDVNGTTALHRAVSEGNLEIVQFLLEKGADMDK
PDVYGWTARALAEHQGHEDIKALFYNQRPVERKTILVSGTPEIKPLMKHSSEPVMTHHHSREAMPPLARA
VSQRRKLSNFKNSLFGIMSAAKTGDEGGASTRTGISEGVGGVYPARVTISGEASSSGKVVKLPDSLEELI
EIGEKKLGFVATKILSREGAEIDDIRIIRDGDFLLLLKVS

>at_AKT6
MEKKKVWFWGVKDDGEGGGGRGGGRTKDAEDDVADHLSRDGTMSQYSLSKGLLPSLGANNRSSRDVILPR
FIVSPFDPRYRAWETFLVFLVLYTAWASPFEFGFLQKPRPPLSILDNIVNGFFAVDIVLTFFVAFLDKVT
YLLVDDPKRIAWRYASTWLIFDVVSTFPYEIFGSLLHESIQGYGIFSMLRLWRLRRVSNCFARLEKDRKY
SYFWVRCSKLLLVTLFVIHCGACFLYSIAAHYPDPSKTFMALTDENWKESPIAVRYNTAMYWSITTFSTT
GYGDIHGVNSREMTFILFYMVFNLGLSAYIIGNMTNLVVHVTGRTRKFRDTIQAASGFGQRNNLPVRLQD
QMVAHLCLRYRTDSEGLQQQEIIDSLPKAIRSSISHYLFYEVVDKIYLFHGISNDLLFQLVTEMKAEYFP
PKEDVILQNEAPTDFYILVTGAVDIIARVNGVEQVVSEAQRGHVFGEVGVLCYRPQLFTVRTKRLSQLLR
LNRTVLLNLVQANVGDGAIIMNNLLQHLKDSEDPVMKGVLADTEHMLAQGKMDLPLSLCFAAARGDDLLL
HQLLRRGSSPNEMDKDGRTALHIAASKGSHYCVVLLLEHGADPNIRDSEGNVPLWEAIIGRHREIAKLLA
ENGAKLSLDSVSYFSGLAVEKNCLDALKDIIKYGGDVTLPDGNGTTALHRAVSEGHLEIVKFLLDQGADL
DWPDSYGWTPRGLADHQGNEEIKTLFHNHRPVEKKPKPIPGIPQSPVTGKPLMKYSSEPTMHSGELVLDG
GQVVVSQKRKLNNFRNSLFGIISAANSADDGGEVPRSPAVPGGGGSMIYPERVTISSPENGETGGKVVLL
PNSMEELLKIGENKMGFVPTKVLTREGAEIDDITLIRDGDFLLLSRDP

>at_KAT1
MSISWTRNFFERFCVEEYNIDTIKQSSFLSADLLPSLGARINQSTKLRKHIISPFNPRYRAWEMWLVLLV
IYSAWICPFQFAFITYKKDAIFIIDNIVNGFFAIDIILTFFVAYLDSHSYLLVDSPKKIAIRYLSTWFAF
DVCSTAPFQPLSLLFNYNGSELGFRILSMLRLWRLRRVSSLFARLEKDIRFNYFWIRCTKLISVTLFAIH
CAGCFNYLIADRYPNPRKTWIGAVYPNFKEASLWNRYVTALYWSITTLTTTGYGDFHAENPREMLFDIFF
MMFNLGLTAYLIGNMTNLVVHWTSRTRTFRDSVRAASEFASRNQLPHDIQDQMLSHICLKFKTEGLKQQE
TLNNLPKAIRSSIANYLFFPIVHNIYLFQGVSRNFLFQLVSDIDAEYFPPKEDIILQNEAPTDLYILVSG
AVDFTVYVDGHDQFQGKAVIGETFGEVGVLYYRPQPFTVRTTELSQILRISRTSLMSAMHAHADDGRVIM
NNLFMKLRGQQSIAIDDSNTSGHENRDFKSMGWEEWRDSRKDGYGLDVTNPTSDTALMDAIHKEDTEMVK
KILKEQKIERAKVERSSSETAGRSYANDSSKKDPYCSSSNQIIKPCKREEKRVTIHMMSESKNGKLILLP
SSIEELLRLASEKFGGCNFTKITNADNAEIDDLDVIWDGDHLYFSSN

>at_KAT2
YLSTWFAFDVCSTAPFQSLSLLFKYNGSEIGFRVLSMLRLWRLRRVSSLFARLEKDIRFNYFWTRCTKLI
SVTLFAVHCAGCFAYLIADQYHDPTKTWIGAVYPNFKETSVWSRYVTALYWSITTLTTTGYGDLHAENPR
EMLFFVFFMLFNLGFTSYLIGNMTNLVVHWTSRTRNFRDTVRAASEFASRNQLPPNIQDQMLSHICLKFK
TEGLKQQEALNGLPKRIRSSIANYLFFPIVQNVYLFHGVSRNFLFQLVSDIDAEYFPPREDVILQNEAPT
DLYILVSGAVDFTVYVGEEDQVQGKAVVGDAFGEIGVLCYTPQPFTVRTTELSQILRISKKSLMSAMRAH
VEDGRVIMNNLFMKLRGQQSIAIDDPNSEPESLLKEWLVGGSKTGEGNASDQGHGHKYLQLHDSENIDMG
STEWRDSRRSGYGETKRVREHTIEIEEGEKPNKEFDGKGCSDADLTSFEFHSQEAYPYCSSNIQIKQHEA
AKPKDKRVTIHLKSRDKDLSKLIILPASIEELLRLAGEKFGYSFTKVTNAENAEIDDEDVIRDGDHLYIL
INENS

>at_KAT3
MSTTTTEARSPLPLLLRRGRSSTALSASTAEARSPLSILQFRRRSSKDVRNITSVSSSLLPAFGTFIEDD
NPSSKPFIVLHFDRRYRLWELFLVILVGYSAWASLFELAFEKAAEGALLTIDLVVDFFFAVDIILTFFVS
YLDNTTYLNVTDHKLIAKRYLKSVAFVMDVASTLPIQFIYKTITGDVGRGQAFGFLNLLRLWRLRRVAEL
FKRLEKDAHFNYFVIRVIKLLCVTIFWIHLAGCILYWIAYHYPRPTDTWIGSQVEDFKERSVWLGYTYSM
YWSIVTLTTVGYGDLHAVNSREKTFNMFYMLFNIGLTSYIIGIMTNLVVHGALRTFAMRSAINDILRYTS
KNRLPDTMREQMLAHMQLKFKTAELRQEEVLQDLPKAIRSSINQHLFRSIIEEAYLFKGFPEGLLVQLVS
QIQAEYFPPKMEIILQNEIPTDFYVIVSGGVDIIASKGVSEQVLAKLGPGSMAGEIGVVFNIPQPFTVRT
RRLSQVIRIGHHKFKEMVQSDNDVDAKMIIANFMTYLKGLNDELKKEIPFLRDLLDDADAQVQETVQSEE
TPQSNDEEIVTVSRHENGQIEERRREGVPKRVIIHGQAPPNQDNKNNGDSNGRLIILPDSIQLLFDLAEK
KLGKRGSTIAMADGAHVEQIDALRENDHLYIF

>os_KAT3a
MAARSELLRPAFGEASPSLGRFVINPHSCSYRWWHMFLIMLVLYSAWASPFELSMEKAAS
IALVVTDLVVDVFFAIDIALSFFVAYRDTSTGLLITDRRKITMRYLKRPCFALDVASTIP
LQIIYQLVTGKRQGLWGLLNLLRLWRLRRVSKLFARVEKDIRFNYLWTRLIKLLCVTLFA
LHFAACIYLWMAFNYKIKELTWIGSQIHSFEDRSVWFCYTCAVYWSITTLATVGYGDLHA
TNIGEMLFSIAFMLFNMGLTSYIIGNITNLVVRETSNTFKMRDMVQRVSEFGRMNRLPEA
MREQMLASVQLRFRTDEQLQQEMLSELPKAVRSGVMKHMFKSAIESCYLFQGVSDSLIVQ
LVAEMKAEFFPPKANVILENETSTDCYIIISGEVEALTTLADGTEKHVKRIGPRGMAGEI
GVMFSIPQPFTIRSRRLTQVVRISHIHLLQAVRPNTADGYIVFSNFIQYLESLKVQTKDV
AFVSDHLWNGNSMVLRRATEVAVDESKEAAHKMLPCKEPKRVVIHEQLPNATSTALHPSP
GKLVLLPDSMQELMKLSEKKFGKAVRGILTVEGAEVEDIEVIRDGDHLLFS

>os_KAT3b
MAASRSELLRPAFGEPSPSLGPFVVNPHTCSYRWWQKFLIVLVLYTAWASPFELAMEKSA
SAALAVTELVVDAFFAVDIAVSFFVAYRDASTGLLVTDRKKIATRHLARPCLALDVASTI
PLQMIYRIVSGKRQALYGLLNLLRLWRLRRVSKLFARLEKDIRFSYLWTRLIKLLYVTLF
AVHFASCIYLWMAFHHKAKELTWIGSQFHGFEDRSVWFCYTCAVYWSITTLATVGYGDLH
AANTGEMLFSIAFMLFNMGLTSYIIGNITNLVVHETTNTFKMRDMVQRTSVFGRTNRLPV
AMREQMMESLQLRFRAEEQLQQEMLSELPKAVRSGIAQHMFRGAVQSCYLFQGVSDKLVL
PLVAEMKAESFPPKADIILENEASTDCYIIVSGEVEVLTTLEDGTEKQVMRIGPRGMAGE
IGVMFNIPQPFTIRSRKLTQLVRISHSHMVSTIRPNTADGVVVFSNFVLYLESLKVKAKE
TAFVRDHLRNGYSTVLGSATMFDVDESKESAHKMLPCKEPKRVSIHEHLLNGTGTALNGS
SGKLVILPDSMQDLMKLSEKKFGKAARGILTVGGAEVEDIEVIRDGDHLFFSW

>os_KAT1a
MTQAHSKSCFHQFWDGLQIKRSSDSFTVELLPSLGATINHSNKLQKFIISPYDPRYRSWE
LFLIVLVVYSAWICPFELAFLRDLPSKLLLVENIVDIFFAIDIVLTFFVAYVDSKTHLLV
DDRKRIAMRNPTFGIEKGPNDSALTLANYDHLQHHFNQSSFYLHTRGMTLLSRLEKDIRF
NYFWTRCSKLISVTLFAVHCAGCFNYMIADRYPNPEKTWIGAVMSTFRSESLWTRYITAL
YWSITTLTTTGYGDLHAENPTEMLFDIVYMMFNLGLTAYLIGNMTNLVVHGTSRTRKFRD
SIQAASEFAARNQLPENIKQQVLSHFCLQFKTEGLNQQVMLDCLPKGIRSSIAYSLFFPI
IRQAYLFNGVSGNFIAELVMEVQAEYFPPKEDIILQNEGEADVYIVVSGAVNIITTIHGN
EQVYEKIAEGEMFGEVGSLCNIPQPFTCRTAELSQLLRISKTRLREIIEENREDSNILMN
NLVQKLKLRESLPDMNQPDRRFLSKYELFHVPREAWLLKKSQLHYTEHTSRDSSNNTPVF
GGDRYSRQLLGEATRSSASENENSSMTDKEENHDEVHTNCEIKKRTEEHCIQINSEDSSS
TYSQRTMNATVQTGSPHKTEENITRRIPDEYYIKEANKRVTIHKYRHNSTVSAAQNGKLI
KLPTSLEELFKIGSQKFQGFHPRKVVSRDYAEIDDVSVIRDGDHLFLLEM

>os_KAT1b
MPRSSRMNLWPHCFPCFDDGDRSGNRFSTVCNFPDDLLPSLGATAHQPPKLRKYLVSPYD
PRYKVWETFLIILVVYSAWICPLEFAFLRYLPSAPFVVDDVVNGFFAVDIMLTFFVPFVD
KKSYLLVNDPKKIAVRYLSSWFVFDVCSTVPFHSISLLFNEHGHDLGFKFLNVLRLWRLR
RVSSMFARLEKDIRFNYAVIRCTKLISVTLFAIHCAGCINYLIADRYPDPRRTWIGAVMP
NFREDGLWIRYVTAMYWSITTLTTTGYGDLHAENAREMLFGICYMLFNLWLTAYLIGNMT
NLVVHSTSRTRDFRDVVQAASEFAARNQLPQQIEEQMLNHICLRYKTDGLKQQETLDVLP
KAMRSSISHYLFFRVVQGAYLFKGVSSRFIQQLVTEMQAEYFAPKEDIILQNDSPSDLYL
LVSGAVDILVFLDGTEQVYRRAAEGELLGEIGVLCNKPQSFTFRTTKLSQILRISRTKLL
GIIQENREDGDIIRSNLQQVNV

>os_KAT1c
METISNIFHNDPLPPLGARANQSIKLRKFIISPYDSRYRTWETFLLVLVVYSAWICPFEL
AYLRNLSWKVSLVDNIIDSFFAIDIILTFFLAYLDQKSYLLVDDPKRIVARLLSMLRLWR
LRRLSELFARLEKDIRLNYYWIRCTKLISVTLFAVHCSGCFNYLIADRYPNPARTWIGAA
IPNYRSQNLWVRYVTAIYWSITTLTTTGYGDLHAENQREMLFSICYMLFNLGLTAYLIGN
MTNLVVQGSCRTRNFRDTIHAASQFAARNQLPGHIKDEMLSHICLRYKTEGLKQKETLDS
LPKGIRSSIACNLFLPVIEKVYLFHGVSFTCMIQLVTEMEAEYYPPREVVILQNEAPRDV
YILVSGAVEERVEIDGTEKVQEVLCNGEIFGEIGVICSIPQPCAFHTIKVSQLLRLNTAV
LKNIIKENSDDRRVILNNLSQKMNQDHRFSTEVMEKSLQMMHQHFGEYNRCSALNQDNEK
NELKANNGHSMALEWKRVTIHMYSQRNKRPEAPLAKVINLPGSLDKLFAIACQKFNNYRL
TKLVNPEFAEIDDITVIRDGLGEFRLVNIYTRKSQQQFILNVSKLYQFDIGTRQGHGAMW
HAAAGGGDDEGDGGARRPMHGVPNKETTASRGSLKVEEKGMDVVVVEGIQEAIVRTRTTP
RPQGQGRLYRSWSQGEDDSTSHRALQSPPPSRIFRDFDRNQINFPIETQFQEGFCGGLSV
TKLYNMLNFQLGLELCRIKRNITDLIP

>at_CNGC1
MNFRQEKFVRFQDWKSDKTSSDVEYSGKNEIQTGIFQRTISSISDKFYRSFESSSARIKLFKRSYKSYSF
KEAVSKGIGSTHKILDPQGPFLQRWNKIFVLACIIAVSLDPLFFYVPIIDDAKKCLGIDKKMEITASVLR
SFTDVFYVLHIIFQFRTGFIAPSSRVFGRGVLVEDKREIAKRYLSSHFIIDILAVLPLPQMVILIIIPHM
RGSSSLNTKNMLKFIVFFQYIPRFIRIYPLYKEVTRTSGILTETAWAGAAFNLFLYMLASHVFGAFWYLF
SIERETVCWKQACERNNPPCISKLLYCDPETAGGNAFLNESCPIQTPNTTLFDFGIFLDALQSGVVESQD
FPQKFFYCFWWGLQNLSSLGQNLKTSTYIWEICFAVFISIAGLVLFSFLIGNMQTYLQSTTTRLEEMRVK
RRDAEQWMSHRLLPENLRKRIRRYEQYKWQETRGVDEENLLSNLPKDLRRDIKRHLCLALLMRVPMFEKM
DEQLLDALCDRLQPVLYTEESYIVREGDPVDEMLFIMRGKLLTITTNGGRTGFLNSEYLGAGDFCGEELL
TWALDPHSSSNLPISTRTVRALMEVEAFALKADDLKFVASQFRRLHSKQLRHTFRYYSQQWKTWAACFIQ
AAWRRYIKKKLEESLKEEENRLQDALAKEACGSSPSLGATIYASRFAANILRTIRRSGSVRKPRMPERMP
PMLLQKPAEPDFNSDD

>os_CNGC1a
MAFREDKYVRFHDWRSEHSVGSEKTVLEGRHNVFDSLMDRTVGAFSFLGNSSHPETLNKP
ASEEKKSKTRVLDPQGPFLQRWNKIFVISCLIAVSVDPLFFYIPVIDGDNICLYLDKKLE
IIASVLRFFTDIFYLLHIIFQFRTGFIAPSSRVFGRGVLVEDTFAIAKRYLSTYFLIDFL
AVLPLPQVLVLVVLPRLQGSSVMTAKNILMVIVICQYVPRLIRIIPLYLQITRSAGIITE
TAWAGAAFNLLIYMLASHVLGALWYLLSIQREDTCWKDACSRHDGCDSGSLFCGSNAARN
NSFLQDFCPTNGTDNADPTFGIYLPALQNVSQSTSFFEKLFYCFWWGLQNLSSLGQNLKT
STYTWENLFAVFVSTSGLVLFALLIGNVQTYLQSASVRIEEMRVKRRDTEQWMAHRLLPD
NLKERILRHEQYRWQETRGVDEEGLLSNLPKNLRREIKRHLCLSLLMRMLVLDFLVLCQT
FPLLGHSVPMFENMDEKLLDAMCDRLKPMLYTEGSCIIREGDPVNEMLFIMRGNLESMTT
NGGQTGFFNSNIIKGGDFCGEELLTWALDPTSASNLPSSTRTVKTLSEVEAFALRADDLK
FVATQFRRLHSKQLQHTFRFYSQQWRTWAACFIQAAWHRYCRKKLEDTLFEKEKRLQAAI
VSDGSSSLSLGAALYASRFAGNMMRILRRNATRKARLQERVPARLLQKPAEPNFFAEDQ

>os_CNGC5a
MFDSAHKAQYIDGQREMFKRLDESSPRSSVPSEVGGRSTLKFSMPSFGYDSFNPVRSFLS
GVRKGSGRLKSLRQSLTSGAPKTAFAEDLKSFKKTIFDPQEKFLFQMNWFCFLSCVFAVA
VDPLFFFLPIIDGDDKSSCIGIDKKLAVTSTIIRTILDLVYLIRVFLQFRTAYVAPSSRV
FGTGELVIDPMRIAIRYLKSYFVMDFFALLPLPQIVVWRYLHTLDGPDVPSTKNALVWVV
LFQYIPRLLRIFPVTKDLKRTAGVFIETAWLGAAYYLLWFMLAGHNVGTLWYFLTIERED
SCWRSNCHSNDGCNKSYLYCSDNHTGNYTSWLSKRTELLSACSTNSFQFGIFEQALVSGI
LRPGNFISKICYCFWWGLQNLSTLGQGLQTSIYPGEVLFSIAICVIGLILFALLIGNMQT
YLQSVAIRLEEMRVKKRDAEQWMHHRSLPPQIRERVRRYERYRWLETRGVDEENLVQTLP
KDLRRDIKRHLCLGLVKRVPLFENMDERLLDAICERLRPTLYTENEYILREGDPVDEMHF
ILHGCLESETTDGGRSGFFNKVQLKEGAFCGDELLTWALDPKSAANFPASTRTVKALTEV
EAFALCAEELKFVASQFRRLHSRQVQHTFRFYSQHWRTWAACFIQAAWRRYYKRKMAEQH
RKEEEAANRQSSSSHHPSLAATIYASRFAANALRGVHRLRSRASPTIVRLPKPPEPDFAV
DEAD

>os_CNGC5c
MSYASGGGGGGELATKRSAFHIDYGGGVSLRRLAQPEALARGMITQGSAQLRTLGRSLRT
GAAMAVVFQEDLKNTSRKIFDPQDRLLVRLNRSFVVSCIVSIAVDPVFFYAPQVTANGGN
LCVGISRDLAISASVVRTVVDLFFAARIVLQFRTAYIAPSSRVFGRGELVIDTAQIAARY
FRRFFAADLLSVLPLPQIVIWKFLHRSKGAAVLSTKDALLIIVFLQYIPRVVRIYPLSSE
LKRTSGAFAESAYAGAAYYLLWYMLASHIVGASWYLLSIERVSDCWKKACNEFPGCNKIY
MYCGNDHQKGFLEWRTITRQYINETCEPRDGVMPFNYGIYTPAVRSDVIKSNDFTSKLLY
CLWWGLANLSTLGQGLQTSIYTGEALFSIFLATFGLILMAMLIGNIQTYLQSMTVRLEEM
RVKRRDSEQWMHHRLLPQELRERVRRYDAYKWVNTRGVDEEVLVANLPKDLRRDIKRHLC
LGLVRRVPLFANMDERLLDAICERLRPALYTERTFIIREGDPVDQMLFIIRGCLESITTD
GGRSGFFNRSLLEESDFCGEELLTWALDPKAGLSLPSSTRTVRALSEVEAFALHSDELKF
VAGQFRRMHSKQVQHTFRFYSQQWRTWAATYIQAAWRRHLKRRAAELRRREEEEEEAAAI
RSSTGLKTTMLVSRFAANAMRGVHRQRSRRADEVLMMPMPKPSEPDFGADY

>os_CNGC5b
MFGSCGGGYRTQTINGRKGTFVRLEQQEDQERQPAATYTMDGSGGGGRVQHVMDSYFSSA
PKIRTRSVRMAAAGVMSIGGYRAERLKSIGRVFQEDLTNMSQKIFDPQDAFLVRMNRLFV
MACIVSVAVDPLFFYLPAVTATDSNTCIGFDRGLATGATAVRSAIDLFYLARIALQFRTA
YIAPSSRVFGRGELVIDPAAIARRYVRRFFVVDLLSVLPLPQIPIWNFLHRPKGADLLPT
KNALLFIVLVQYIPRLVRFYPITSELKRTTGVFAETAFAGAAYYLLLYMLASHMVGAFWY
LLSIERLDDCWRENCRVLKFHQCKKYMYCGGGNLGQSGFLEWRTMIRQVLVMECAPADEA
GTGFQYGIFTTAIQSGVVSTTNLVAKVLFCLWWGLQNLSTVGQGLKTTHYKGEALFAIFL
AVFGLILMALLIGNMQTYLQSMTLRLEEMRLRRRDSEQWMRHRVLPVDLQERVWRHDQYR
WLETRGVDEDSLVRSLPKDLRRDVKRHLCLRLVRRVPLFANMDERLLDAICERLKPSLCT
EATYILREGDPVDEMLFIIRGRLESSTTDGGRMGFFNRGLLKEGDFCGEELLTWALDPKA
AANLPLSTRTVKAISEVEAFALHADELKFVAGQFRRLHSKQLQQTFRFYSQQWRTWASCF
IQAAWRRHLKRRAAEQRRREEEEEEEAASASSSCQITTTVLVSRFAKNAMRGAQRQRSRR
DANLIVLPKPPEPDFQTMEY

>os_CNGC15
MACNGSRAVRFQNDMELPHWKTSSVPECTSSSRSTKHGKAQHQQQQHHDPRKWRRGGGGG
GSLKDRVLSRAFSEELESLMSSGANHLFFDPRGQLIHLWSKIFLAACLASLFVDPLFLYL
TGTRQNMCIELKYSLAFTLSMIRSLLDLFYAAHIFFRFRTAFIAPSSRVFGRGELVIQPC
KIARRYLAGTFWFDLVTALPLPQFVIWIVIPKLKESATANRKNILRFSIIFQYLPRLFQI
FPLSRQIVMATGVMTETAWAGAAYNLILYMLASHVLGALWYLFSVQRQEACWREACHVEG
PSCQTLFFDCKTVSSNRTMWYELSNITSLCTPSNGFYQFGIYGEALDNGLTSSSFTQKYF
YCFWWGLKNLSCLGQNLSTSLFIGEITFATVIGVLGLVLFALLIGNMQATMVRLEEWRTK
RTDMERWMNHRQIPQPLKQCVRRYHQYKWLATRGVDEEALLEDLPMDIRRDIKRHLCLDL
VRRVPLFDEMDERMLEAICERLRPALYTRGTRLVRELDPVDSMLFIIRGYLDSYTTQGGR
SGFFNSCRIGAGEFCGEELLPWALDPRPAASLPLSTRTVRAVSEVEAFALVADDLRFVAS
QFRRLHSARIRHRFRFYSHQWRTWAACFIQAAWRRNKRRRASMELRMREGGEARPGGSVR
CRRHSCDGKALIKKPMEPDFTVEEED

>os_CNGC18
MDMQIGVGVTAVRTVADLFYLAHMILKFRTAFVAPSSRVFGRGELVRDPDQIAIRYLKND
FIIDLAAMLPIPQVIIWFVIPAVNNSSANHTNNTLSMIVLIQYIPRVFLIVSLNSKIVKS
SGVVTRTAWAGAAYNLLLYTLASHVLGALWYLLSIERQYTCWMDVCTRENGTNPAIPKCY
MSYLDCKTLEDPIRMDWHSRSEIDHQCLLPEATYVYGLFADALNLDVAKVNFWDKYLYCL
WWGFRNLSSYGQNLENSTYRGETIFCILICIMGLVFFSHLIGNMQTYLQSMTVRLEEWRV
KRRDIEEWMRHRQLPLELQERVRRFFQYKWLATRGVDEESILQSLPLDLRREIQRHLCLA
LVRRVPFFSQMDEQLLDAICERLVSSLSTKDAYIVREGDPVSEMLFVIRGELESSTTDGG
RTNFFSSITLRPGDFCGEELLTWALMPNPSLNFPQSTRTVRSVTEVEAFALRAEDLKYVA
NQFKRLHSKRLQHAFRYYSHQWRSWGACFVQGAWRRYKKRKLARELSKQEELYYMQGQGG
DDGDGHDDSDSAPLLGAGVGAGGDHRDGAAAGAAHLGATFLASKFAKNTKKSAAAHHGKA
RMEDVSSIKFPKLAKPDEPDFSLSSDDVL

>os_CNGC17a
MELRKQRTVRFHEERAKPTIPTHQKQAGLATSKLGLGISEKNKIFLAGNELWYKKIIDPS
SDFILTWNYVLRIACFVALFMDPLYFYVPKIYYGTPNSCIGRDTRLAIIVTVFRSITDLF
YVLQIIIKFRTAYINPSSTLGVFSRGDLVTDPGNIAKHYLRSSFVVDLVASLPLPQLKRA
SALLYLKFEIIIWSVIPSVKYSLSEHDDDILLLIALFQYVLRLYLVFSLNSKIVEVTGAF
SKTAWQGAAYNLLLYMIASHVLGALWYLLSVDRQTACWEKYCSKEAGCQNRYLACDIQSD
SNWKISTAIFNKCDATNKTIDFDFGMFTPLLSNQAPDQGFLKKFFYCLWWGLQNLSCYGQ
TLTVSTYIGETLYAIFLAVLGLVLFAHLIGNVQTYLQSITARVEEWRIKQRDTEEWMRHR
QLPQKLRERVRRFVHYKWLATRGVDEESILKALPADLRRDIKRHLCLDLVCRVISLPFIT
TFEWTKEVDTRKINRRGNEKNDRIGTCTFSFFPFLASYTLDTGSFLVTGQLQLPVNVSLM
DGQLLDAICERLVSSLSTVGTYIVREGDPVTEMLFIIRGKLESSTTDGGRTGFFNSITLK
TGDFCGEELLGWALVPKPTVNLPSSTRTVKTIVEVEAFALRAEDLKFVASQFRRLHSRKL
QHTFRYYSHHWRTWAACFIQAAWRRYKRRRLAKDLSIRESFFSRRSFEDDGSPEHSLVLN
AVRKGAHIIKELPKFRKPSEPDFSAEHDD

>os_CNGC14a
MFGSRVQDEVEMQRRTTNRIFPDERQDQFKLPFQAARADRFGVNRIDAKTTEKIKVISEG
NIPWHRRILDPGSSMVLMWNRVFLGSCLFALFIDPFFYYLPLVHVLDESTNRSCIAKDRR
LSITITVLRTFADLFYMLNIMVKFHTAYVDPKSRVLGKGELVLDLKKIQRRYLRTDFFID
LLATIPLPQVTVWIIMPSIKNSDYNIRNTTFALVIMIQYIFRMYLIVPLSNQIIKAAGVV
AKSAWLGAAYNLLYYMLASHITGAIYYLLSIERQITCWNQQCLNESCSFNFISCDNTGSS
SYLTWGKNTSIFDNCDPNRNSSANPPPFNYGMFSTALSKGAVSAPFLEKYFFCLWWGLLQ
LSSSGNPLQTSAYIAENTFAIAIGALSLVLFAQLIGNMQTYLQSISKRLEEWRLRQRDME
EWMRHHQLPDELQDRVRRFVQVKWLATRGVEEESILQALPADIRRDVQRHLCLDLVRRVP
FFSEMDYQLLDAICERLVSFLCPERTYISREGDPVNEMLFVIRGKLESSTTNGGRSNFFN
SIILRPGDFAGEELLTWALLPKTNVHFPLSTRTVQSLTEVEAFALRAEDLKFVANQFRRL
HSKKLQHTFRFYSHHWRTWAACFIQAAWRQHQRRKLAESLSRWESYSWWPEEHPPADKPK
QEGTSSSTKTIAESAIAQMHKFASASRRFRADDTAIRRLQKPDEPDFSADHFD

>os_CNGC1c
MPCLLSHFVVSFEDWRSKQSVMSLRRHNALSSLKERTAGIFAFLGNLVHSETLERSVLHE
MKLTTGTLHPQGPFLQSWNKIFVLSCIFAVSVDPLFFYIPVINENNTCWYLDKKLEITAS
VLRFFTDIFYILHIIFQFRTGYIASSPTTFDRGVLVEDRYAIAKRYLSTYFLIDVFAVLP
LPQVVILVVLPNLRSSEVAKAKNILMFIVLCQYVPRLIRIRPLYLQITRSAGVITETPWP
GAVLILLIYLLASHVLGALWYLLSIERKDACWRDVCRNNSTGCNQAYLYCGDKENIFLQT
ACLPINSNNIDPNFGIYVPALNNVSQSTDFLAKLFYCVCWGLQNLSSRGQNLKTSTYAWE
NLFALFVSISGLVLFALLIANVQTYLKSAHLREEEMRVKSRDTDQWMSYRLLPENLKERI
RRHEKYRWHQTSGVDEELLLMNLPKDLRRAIKRHLCLSLLMRSNLLY

>os_CNGC17b
MRVFGRGDLITDPKEIAWQYLRSDFVVDAVAALPLPQILIWFVIPAIKYSTDEHNNNILV
LIVLAQYFPRLYLIFPLTYEIVKTTGVVAKTAWQGAAYNMLLYMIASHVCCYGQTITVST
YIGETLYCIFLAVLGLVLFAHLIGNVQTYLQSITVRVEEWRLKQRDTEEWMRHRQLPHEL
RERVRRFIQYKWLATRGVNEESILQALPADLRRDIKRHLCLGLVRRVPFFSQMDNQLLDA
ICERLVSSLCTQGTYIVREGDPVTEMLFIIRGKLESSTTNGGRTGFFNSTTLKSGDFCGE
ELLGWALVPKPTVNLPSSTRTVKALIEVEAFALQAEDLKFVANQFRRLHSKRLQHTFRYY
SHHWRTWASCFIQAAWRRYKRRKMARDLSMRESFCSMRSDDSNGEDDSPPKQNLAMKIMS
GSRKGPQNMKELPKLRKPDEPDFSAEPCE

>os_CNGC19b
MSGQERDDVPMLELQRFPTRSVSMCIPVRDDIYEDSIISHSGPIFTPAPTQYTSVAIPSG
NRDMLDKLPRPKVKSKPHVVTPEEVGISNWPYDQHVPKNKHLMMYSEPLGLCDNPDCVDC
PRACKNKRHFQRSLAPFDNKFHNILYGYGDRWKKKAGHYLSYIPIMKPHDKAVHRWNQFF
VISCLLAIFNDPLFFFLLSVDKDYKCIVFNWNFAIALAVGRSVTDAIYFLHMLLQFRLAY
VAPESRVVGTGDLVDEPMKIAMRYLRGFFVLDLFVVLPLPQVMILLVIPKYVGLSSANYA
KNLLRATVLLQYVPRIIRFVPLLGGQSTNGFIFESAWSTFVINLLMFVLAGHVVGSCWYL
FGLQRVNQCLRDSCAASNISKALCNNCTDCGITGINRTNWLNNSDLTGCFDTKSGNFPYG
IYQQAVLLTTEPGLKRYIYSLFWGFQQISTLAGNLIPSYFVWEVIFTMAIIGLGLLLFAL
LIGSMQNFLQALGKRRLEMQLRRRDVEQWMSHRRLPEDLRRRVRSAERFSWVATRGVNEE
ELLSNLPEDIQRGIRRHFFGFLKKVRLFNLMDNATWDAICDKLRQNLYITGSDILYQGGP
VEKMVFIVRGRLESISADGNKSPLQEGDVCGEELLSWYLEQSSVNRDGGKIKLHGMRLVA
IRTVRCLTNVEAFVLRARDLEEVTSQFSRFLRNPLVLGTIRYESPYWKNLAANRIQVAWR
YRKRRLKRAEMQRLQ

>os_CNGC1b
MMMGREDKYVRFEDWRSEQSVMSPRRHNALSSLKERTAGVFAFLGNLVHSETLKRLVLHE
RKLTTRTLHPQGPFLQSWNKIFVLSCIFAVSVDPLFFYIPVINDNNTCWYLDKKLEITAS
VLRFFTDIFYILHIIFQFRTGYIASSLTTFGRGVLVEDRYAIAKRYLSTYFLIDVFAVLP
LPQVVILVVLPNLGGSEVTKAKNILMFIVICQYVPRLIRIRPLYLQITRSAGVITETPWA
GAVLNLLIYLLASHEVITVKIYKIKVVILVLGALWYLLSIERKDACWRDMCSNNSTVCNQ
AYLYCGDKENSILRTACLPIDSNDIDPNFGIYVPALNNVSQSTNFLAKLFYCVWWGLQNL
SSLGQNLKTSTYAWENLFAVFVSISGLVLFALLIGNVQGYETKDMEPCARFRVFIPIPFG
DKTSIILTYLQSAHLREEEMRVKSRDTDQWMSYRLLPENLKERIRRHEKYRWHQTSGVDE
ELLLMNLPKDLRRAIKRHLCLSLLMRVPMFENMDDQLLNALCDRLKPVLYTEGSCIIREE
DPVNEMLFIMRGNLMSMTTNGGRTGFFNSDVLKGGDFCGEELLTWALDPTSVSSLPSSTR
TVKTMSEVEAFALRAEDLKFVATQFRRLHSKQLQHTFKFYSQHWRTWAACFIQAAWHRYC
RKKIEDSLREKEKRLQFAIVNDGATTLSFRAAIYASRFAGNMMRILRRNATRKARLKESV
PARLLQKPAEPNFAAEEQ

>os_CNGC14b
MRLNLIENEARHRQNNLATGSVKTMSSKIVLKLKDFTRIWISREESMLDPGGNVVLMWNR
VFLVSCVASHFIDPLFFFLPIVERRDRQLCMTMDHHLAIILTCLRSFLDIFFIAHIAISF
STAHVDPSSKVLGRGELVTDPKKIANRYIRTNFFIDLVAALPVPQVLVWIAMPSISFKHI
NAPFFLIILVQSAIRLYIVILLSLSIMEMVGFIAKNGWEGAIYSLVLYLVASHVVGAIFY
LTAVDRQKTCWETQCSIEDRMAHKGLTYGNPLVTSSFIGENLFAIGLTLLSIGLFAQLIG
NMQGVEEDSILRQLPADLHRDIKRYLCLDLVERVPFFSAMDHQLLDAICERMTYFLRTEG
TYITREGDPVKVMLFIIRGKLESSTTDGGRTGFFNSIILKPGDFCGEELLTWALLPSSRD
SYPSSTRTVKTIAELEAFSLQADDIKCVASTFRMMHSKHLQHTFRLHSYQWRTWAARFIQ
SAWRRRQNRQKMAEVGLSNRWKSFFSLVNDFNDTRCEDINGSSSTVSHRETVTVSKIASI
FKKAQKERPEEPDFSEDHHPE

>at_CNGC2
MPSHPNFIFRWIGLFSDKFRRQTTGIDENSNLQINGGDSSSSGSDETPVLSSVECYACTQVGVPAFHSTS
CDQAHAPEWRASAGSSLVPIQEGSVPNPARTRFRRLKGPFGEVLDPRSKRVQRWNRALLLARGMALAVDP
LFFYALSIGRTTGPACLYMDGAFAAVVTVLRTCLDAVHLWHVWLQFRLAYVSRESLVVGCGKLVWDPRAI
ASHYARSLTGFWFDVIVILPVPQAVFWLVVPKLIREEKVKLIMTILLLIFLFQFLPKIYHCICLMRRMQK
VTGYIFGTIWWGFALNLIAYFIASHVAGGCWYVLAIQRVASCIRQQCMRTGNCNLSLACKEEVCYQFVSP
TSTVGYPCLSGNLTSVVNKPMCLDSNGPFRYGIYRWALPVISSNSLAVKILYPIFWGLMTLSTFANDLEP
TSNWLEVIFSIVMVLSGLLLFTLLIGNIQVFLHAVMAKKRKMQIRCRDMEWWMKRRQLPSRLRQRVRRFE
RQRWNALGGEDELELIHDLPPGLRRDIKRYLCFDLINKVPLFRGMDDLILDNICDRAKPRVFSKDEKIIR
EGDPVQRMIFIMRGRVKRIQSLSKGVLATSTLEPGGYLGDELLSWCLRRPFLDRLPPSSATFVCLENIEA
FSLGSEDLRYITDHFRYKFANERLKRTARYYSSNWRTWAAVNIQMAWRRRRKRTRGENIGGSMSPVSENS
IEGNSERRLLQYAAMFMSIRPHDHLE

>os_CNGC2
MPSLSFLRFLSGRSLADVCDGVKRRLGLGDDEGRDEEAGLAGGSSRPAAAAAVAGPPGEC
YACTQPGVPSFHSTTCDQVHSPDWDADAGSSLVPVQAQPSAAHHAAAAAARWVFGPVLDP
RSKRVQRWNRWILLARAAALAVDPLFFYALSIGRAGQPCVYMDAGLAAAVTALRTAADLA
HLAHVLLQFRVAYVSRESLVVGCGKLVWDPRAIAAHYARSLKGLWFDLFVILPIPQHNRY
SPFTSPLIPLCVAVFYLRPFTVLGRYDRYLPTFFTSTVYFLRGNLGKNNVNKVIFWLVIP
KLIREEQIKLIMTMLLLLFLLQFLPKVYHSIYIMRKMQKVTGYIFGTIWWGFGLNLFAYF
IASHIAGGCWYVLAIQRVASCLQEECKIKNTCNLTSLACSKEMCFHLPWSDKNGLACNLT
SFGQQNIPDCLSGNGPFAYGIYKGALPVISSNSLAVKILYPIFWGLMTLSTFGNDLEPTS
NWLEVIFSIINVLSGLMLFTLLIGNIQVFLHAVLARKRKMQLRFRDMEWWMRRRQLPSRL
RQRVRKYERERWAAITGDEEMEMIKDLPEGLRRDIKRYLCLELVKQVPLFHGMDDLILDN
ICDRLRPLVFSSGEKVIREGDPVQRMVFVLQGKLRSTQPLAKGVVATCMLGAGNFLGDEL
LSWCLRRPSLDRLPASSATFECVETAQAFCLDAPDLRFITEQFRYKFANEKLKRTARYYS
SNWRTWAAVNIQLAWRRYKARTTTDLASAAQPPSAGGPDDGDRRLRHYAAMFMSLRPHDH
LE

>os_CNGC4a
MASSSAAAASSAHGVGVVQRLWLEEQERKPPPKRGGGKRRWAWAPLEPRRAGWWAREWDR
AYLLACAAGLMVDPLFLYAVSVSGPLMCVFLDGWFAAAVTVLRCTVDAMHAWNLLMRLRA
AVRPPEEDDGADEEVAAERGAGGNGGGPAPAQVARPVSRKGLMLDMFVILPVMQVIVWVA
APAMIRAGSTTAVMTVLLVSFLFEYLPKIYHAVRLLRRMQNTYVFGTIWWGIALNLMAYF
VAAHAVGACWYLLGAQRATKCLKEQCAQGGSGCAPGALACAAPLYYGGAVGGVGADRLAW
ALDASARGTCLDSGDNYQYGAYKWTVMLVANPSRLEKILLPIFWGLMTLSTFGNLASTTE
WLEIVFNIITITGGLILVTMLIGNIKVFLNAATSKKQAMQTRLRGVEWWMKRKKLPQSFR
HRVRQHERQRWAATRGVDECRIVRDLPEGLRRDIKYHLCLDLVRQVPLFQHMDDLVLENI
CDRVKSLVFPKGEIIVREGDPVQRMLFIVRGHLQSSQVLRTGATSCCTLGPGNFSGDELL
SWCMRRPFLERLPASSSTLVTMESTEAFGLEAADVKYVTQHFRYTFTNDRVRRSARYYSH
GWRTWAAVAVQLAWRRYKHRKTLASLSFIRPRRPLSRCSSLGEEKLRLYTAILTSPKPNP
NQDDLV

>os_CNGC4b
MEGRRVARCRPSAVWCCGGGSGXRRLGGGAAASWAAADPRARWVREWNRAYLLACAAGLM
VDPLFLYAVSLSGPLMCVFLDGWLAAAVTALRCMVDAMHAWNIVTQLRVSRAGRERACAA
GPDEEQPEDNTPFINRLKSVHVKNEVVVWVAAPAMIRAGSTTAVMTVMLVAFMLEYLPKI
YHSVVFLRRMQNQSGHIFGTIWWGIALNLIAYFVAAHAVGACWYLLGVQRATKCLKEQCL
LAGLPACASSTAAVACVDPLYYGAAVASVGGDRLAWGGNATARNVCLSSGDNYQYGAYKW
TVMLVSNPSRLEKMLLPIFWGLMTLSTFGNLESTTEWVEIVFNIMTITGGLILVTMLIGN
IKVFLNATTSKKQAMQTRLRGLEWWMEHKGVPHGFRQRVRQFERQRWAATRGVDECQIVR
DLPEGLRRDIKYHLCLDLVRQVPLFHHMDDLVLENICDRVKSLISPKGEIIVREGDPVQR
MLFIVRGHLQCSQVMRNGATSWCTLGPGNFSGDELLSWCMRRPFMERLPASSSTLVTAES
TEAFGLEAGDVKYVTQHFRYTFTSDKVRRSARYYSHGWRTWAAVAVQLAWRRYKHRKTLA
SLSFIRPRRPLSRCSSLGEEKLRLYTAILTSPKPNQDDDF

>os_CNGC19a
MSDQERDDIPMLLRNVELPTFPPRSTSMCIPVRDDEYEEDTFVPHTGPLFVQPPTQTAAA
GIPFTNTPDMPPRPPQGKQVNKPHAIMPEEIGGNRWSYSGNVPKNEHLMMSGPLGQCDDP
DCVNCPPACKNKRHFHRGSSTLDSKFHNFLCEHGGGWKKEIERFLSRIPVMNPHAKVVQQ
WNQFFVISCLVAIFIDPLFFFLLSVQKDNKCIVLNWHFATALAVVRSVTDAIYFLHMLLQ
FRLAYVAPESRVVGAGDLVDEPKKIAVRYLRGYFLLDFFVVLPLPQVMILLVIPKYVGLS
TANYAKNLLRITVLLQYVPRIIRFVPLLGGQSDSSANGFIFESAWANFVINLLMFVLAGH
VVGSCWYLFGLQRVNQCLRNACSASKIPSCDGFIDCGRGINIGKQNQLSRQQWFNDSAST
ACFDTGDNGFHYGIYEQAVLLTTEDNAVKRYIYSLFWGFQQISTLAGNLVPSYFAWEVLF
TMAIIGLGLLLFALLIGNMQNFLQALGRRRLEMQLRRRDVEQWMSHRRLPEDLRRRVRRA
ERFTWAATQGVNEEELLSNLPEDIQRDIRRHFFRFLNKVRLFTLMDWPILDAICDKLRQN
LYISGSDILYQGGPVEKMVFIVRGKLESISADGSKAPLHEGDVCGEELLTWYLEHSSANR
DGGRMRFHGMRLVAIRTVMHSVVSVAEYLSSMICMTMFTNAGALLLQLHPTGMSHPTGEP
LLQRVFKSHGGIGIGD


>at_CNGC3
MMNPQRNKFVRFNGNDDEFSTKTTRPSVSSVMKTVRRSFEKGSEKIRTFKRPLSVHSNKNKENNKKKKIL
RVMNPNDSYLQSWNKIFLLLSVVALAFDPLFFYIPYVKPERFCLNLDKKLQTIACVFRTFIDAFYVVHML
FQFHTGFITPSSSGFGRGELNEKHKDIALRYLGSYFLIDLLSILPIPQVVVLAIVPRMRRPASLVAKELL
KWVIFCQYVPRIARIYPLFKEVTRTSGLVTETAWAGAALNLFLYMLASHVFGSFWYLISIERKDRCWREA
CAKIQNCTHAYLYCSPTGEDNRLFLNGSCPLIDPEEITNSTVFNFGIFADALQSGVVESRDFPKKFFYCF
WWGLRNLSALGQNLKTSAFEGEIIFAIVICISGLVLFALLIGNMQKYLQSTTVRVEEMRVKRRDAEQWMS
HRMLPDDLRKRIRKYEQYKWQETKGVEEEALLSSLPKDLRKDIKRHLCLKLLKKVPWFQAMDDRLLDALC
ARLKTVLYTEKSYIVREGEPVEDMLFIMRGNLISTTTYGGRTGFFNSVDLVAGDFCGDLLTWALDPLSSQ
FPISSRTVQALTEVEGFLLSADDLKFVATQYRRLHSKQLRHMFRFYSVQWQTWAACFIQAAWKRHCRRKL
SKALREEEGKLHNTLQNDDSGGNKLNLGAAIYASRFASHALRNLRANAAARNSRFPHMLTLLPQKPADPE
FPMDET

>at_CNGC4
MATEQEFTRASRFSRDSSSVGYYSEEDNTEEEDEEEEEMEEIEEEEEEEEEEDPRIGLTCGGRRNGSSNN
NKWMMLGRILDPRSKWVREWNKVFLLVCATGLFVDPLFLYTLSVSDTCMCLLVDGWLALTVTALRSMTDL
LHLWNIWIQFKIARRWPYPGGDSDGDTNKGGGTRGSTRVAPPYVKKNGFFFDLFVILPLPQVVLWVVIPS
LLKRGSVTLVVSVLLVTFLFQYLPKIYHSIRHLRRNATLSGYIFGTVWWGIALNMIAYFVAAHAAGACWY
LLGVQRSAKCLKEQCENTIGCDLRMLSCKEPVYYGTTVMVLDRARLAWAQNHQARSVCLDINTNYTYGAY
QWTIQLVSSESRLEKILFPIFWGLMTLSTFGNLESTTEWSEVVFNIIVLTSGLLLVTMLIGNIKVFLHAT
TSKKQAMHLKMRNIEWWMKKRHLPIGFRQRVRNYERQRWAAMRGVDECEMVQNLPEGLRRDIKYHLCLDL
VRQVPLFQHMDDLVLENICDRVKSLIFTKGETIQKEGDAVQRMLFVVRGHLQSSQLLRDGVKSCCMLGPG
NFSGDELLSWCLRRPFVERLPPSSSTLVTLETTEAFGLDAEDVKYVTQHFRYTFVNEKVKRSARYYSPGW
RTWAAVAVQLAWRRYKHRLTLTSLSFIRPRRPLSRCASLGEDKLRLYAAILTSPKPNPDDFDDY

>at_CNGC5
MAGKRENFVRLPSSSVAFQQNYASNFSGQLHPIHASNETSRSFKKGIQKGSKGLKSIGRSLGFGVYRAVF
PEDLKVSEKKIFDPQDKFLLYCNKLFVASCILSVFVDPFFFYLPVINAESKCLGIDRKLAITASTLRTFI
DVFYLAHMALQLRTAYIAPSSRVFGRGELVIDPAQIAKRYLQRWFIIDFLSVLPLPQIVVWRFLQSSNGS
DVLATKQALLFIVLVQYIPRFLRVLPLTSELKRTAGVFAETAWAGAAYYLLLYMLASHIVGAFWYLLALE
RNDACWQEACIDAGNCSTDFLYCGNQNMDGYAVWNRAKESVLKSKCRADLDDNNPPFDFGIYTQALSSGI
VSSQNFIVKYCYCLWWGLQNLSTLGQGLETSTYPMEIIFSISLAISGLILFALLIGNMQTYLQSLTIRLE
EMRVKRRDSEQWMHHRMLPQDLRERVRRYDQYKWLETRGVDEEYLVQNLPKDLRRDIKRHLCLALVRRVP
LFKSMDDKLLDAICMRLKPCLFTESTYLVREGDPVDEMLFIIRGRLESVTTDGGRSGFFNRSLLKEGEFC
GEELLTWALDPKSGVNLPSSTRTVKALTEVEAFALTSEELKFVASQFRRLHSRQVQHTFRFYSHQWRTWA
ACFIQAAWRRYCKRKKMEEAEAEAAAVSSSTAGPSYSIGAAFLATKFAANALRTIHRNRNTKIRDLVKLQ
KPPEPDFTAD

>at_CNGC19
MAHTRTFTSRNRSVSLSNPSFSIDGFDNSTVTLGYTGPLRTQRIRPPLVQMSGPIHSTRRTEPLFSPSPQ
ESPDSSSTVDVPPEDDFVFKNANLLRSGQLGMCNDPYCTTCPSYYNRQAAQLHTSRVSASRFRTVLYGDA
RGWAKRFASSVRRCLPGIMNPHSKFVQVWTRVLAFSSLVAIFIDPLFFFLLLIQQDNKCIAIDWRATKVL
VSLRSITDLIFFINILLQFRLAYVAPESRIVGAGQLVDHPRKIARHYFRGKFLLDMFIVFPIPQIMILRI
IPLHLGTRREESEKQILRATVLFQYIPKLYRLLPLLAGQTSTGFIFESAWANFVINLLTFMLAGHAVGSC
WYLSALQRVKKCMLNAWNISADERRNLIDCARGSYASKSQRDLWRDNASVNACFQENGYTYGIYLKAVNL
TNESSFFTRFSYSLYWGFQQISTLAGNLSPSYSVGEVFFTMGIIGLGLLLFARLIGNMHNFLQSLDRRRM
EMMLRKRDVEQWMSHRRLPEDIRKRVREVERYTWAATRGVNEELLFENMPDDLQRDIRRHLFKFLKKVRI
FSLMDESVLDSIRERLKQRTYIRSSTVLHHRGLVEKMVFIVRGEMESIGEDGSVLPLSEGDVCGEELLTW
CLSSINPDGTRIKMPPKGLVSNRNVRCVTNVEAFSLSVADLEDVTSLFSRFLRSHRVQGAIRYESPYWRL
RAAMQIQVAWRYRKRQLQRLNTAHSNSNR

>at_CNGC20
MASHNENDDIPMLPISDPSSRTRARAFTSRSRSVSLSNPTSSIEGFDTSTVVLGYTGPLRTQRRPPLVQM
SGPLTSTRKHEPLFLPHPSSDSVGVSSQPERYPSFAALEHKNSSEDEFVLKHANLLRSGQLGMCNDPYCT
TCPSYYNRKAAQIPTSRVSALFDSTFHNALYDDAKGWARRFASSVNRYLPGIMNPHAKEVQTWTKFFALS
CLLAIFIDPLFFFLIKVQEQNKCIMIDWPMTKAFVAVRSVTDVIFTMNILLQFRLAYVARESTVVGAGQL
VSHPKKIALHYLKGKFFLDLFIVMPLPQILILWIIPAHLGASGANYAKNLLRAAVLFQYIPKLYRLLPFL
AGQTPTGFIFESAWANFVINLLTFMLAGHVVGSCWYLFGLQRVNQCLRNACGNFGRECQDLIDCGNGNSS
VLVRATWKDNASANACFQEDGFPYGIYLKAVNLTNHSNLFTRYSYSLFWGFQQISTLAGNQVPSYFLGEV
FFTMGIIGLGLLLFALLIGNMQNFLQALGKRNLEMTLRRRDVEQWMSHRRLPDGIRRRVREAERFNWAAT
RGVNEELLFENMPDDLQRDIRRHLFKFLKKVRIFSLMDEPILDAIRERLKQRTYIGSSTVLHRGGLVEKM
VFIVRGEMESIGEDGSVLPLYEGDVCGEELLTWCLERSSVNPDGTRIRMPSKGLLSSRNVRCVTNVEAFS
LSVADLEDVTSLFSRFLRSHRVQGAIRYDSPYWRLRAARQIQVAWRYRRRRLHRLCTPQSSYSL

>at_CNGC18
MNKIRSLRCLLPETITSASTAASNRGSDGSQFSVLWRHQILDPDSNIVTYWNHVFLITSILALFLDPFYF
YVPYVGGPACLSIDISLAATVTFFRTVADIFHLLHIFMKFRTAFVARSSRVFGRGELVMDSREIAMRYLK
TDFLIDVAAMLPLPQLVIWLVIPAATNGTANHANSTLALIVLVQYIPRSFIIFPLNQRIIKTTGFIAKTA
WAGAAYNLLLYILASHVLGAMWYLSSIGRQFSCWSNVCKKDNALRVLDCLPSFLDCKSLEQPERQYWQNV
TQVLSHCDATSSTTNFKFGMFAEAFTTQVATTDFVSKYLYCLWWGLRNLSSYGQNITTSVYLGETLFCIT
ICIFGLILFTLLIGNMQSSLQSMSVRVEEWRVKRRDTEEWMRHRQLPPELQERVRRFVQYKWLATRGVDE
ESILHSLPTDLRREIQRHLCLSLVRRVPFFSQMDDQLLDAICGCLVSSLSTAGTYIFREGDPVNEMLFVI
RGQIESSTTNGGRSGFFNSTTLRPGDFCGEELLTWALMPNSTLNLPSSTRSVRALSEVEAFALSAEDLKF
VAHQFKRLQSKKLQHAFRYYSHQWRAWGACFVQSAWRRYKRRKLAKELSLHESSGYYYPDETGYNEEDEE
TREYYYGSDEEGGSMDNTNLGATILASKFAANTRRGTNQKASSSSTGKKDGSSTSLKMPQLFKPDEPDFS
IDKEDV

>at_CNGC17
MELRKDKLLMFYSEGKESKEAKWAVNDPMSKSYKLSLPSALRPDNLLPGNRLRYTDASKSKSSKVSWYKT
ILDPGSEIVLKWNWVFIVSCMVALFIDPLYFFVPAIGGDKNYPCARTDTSLSILVTFFRTIADLFYLLHI
FIKFRTGFIAPNSSTRVFGRGELVMDPKAIAWRYIKSDFIIDLIATLPLPQIVIWFVISTTKSYRFDHNN
NAIALIVLLQYIPRFYLIIPLSSQIVKATGVVTKTAWAGAAYNLLLYMLASHMFLLGQVLGAAWYILSVD
RYTSCWKSRCNGEAGQVNCQLYYLDCDSMYDNNQMTWANVTKVFKLCDARNGEFKYGIFGNAITKNVVSS
QFFERYFYCLWWGLQQLSSYGQNLSTTMFMGETTFAVLIAIFGLVLFAHLIGNMQTYLQSLTVRLEEWRL
KKRDTEEWMRHRQLPEELRNRVRRYEQYKWLATRGVDEEVLLQSLPTDLRRDIQRHLCLDLVRRVPFFSQ
MDDQLLDAICERLVSSLCTEGTYLVREGDLISEMLFIIRGRLESSTTNGGRTGFFNSIILRPGDFCGEEL
LSWALLPKSTLNLPSSTRTVRALVEVEAFALRAEDLKFVANQFRRLHSKKLQHTFRFYSHHWRTWAACFI
QAAWRRYKRRVMENNLTAIESMENEEGEVGEELVVVEEEECVEESPRTKMNLGVMVLASRFAANTRRGVA
AQRVKDVELPRFKKPEEPDFSAEHDD

>at_CNGC6
MFDTCGPKGVKSQVISGQRENFVRLDSMDSRYSQSSETGLNKCTLNIQGGPKRFAQGSKASSGSFKKGFR
KGSEGLWSIGRSIGLGVSRAVFPEDLEVSEKKIFDPQDKFLLLCNKLFVASCILAVSVDPLFLYLPFIND
KAKCVGIDRKLAIIVTTIRTVIDSFYLFHMALRFRTAYVAPSSRVFGRGELVIDPAQIAKRYLQQYFIID
LLSVLPVPQIIVWRFLYTSRGANVLATKQALRYIVLVQYIPRFLRMYPLSSELKRTAGVFAETAWAGAAY
YLLLYMLASHIVGALWYLLALERNNDCWSKACHNNQNCTRNFLFCGNQNMKGYAAWDNIKVSYLQLKCPV
NVPEDEEPPFDFGIYLRALSSGIVSSKNFVSKYFFCLWWGLQNLSTLGQGLETSTYPGEVIFSITLAIAG
LLLFALLIGNMQTYLQSLTIRLEEMRVKRRDSEQWMHHRMLPPELRERVRRYDQYKWLETRGVDEENLVQ
NLPKDLRRDIKRHLCLALVRRVPLFENMDERLLDAICERLKPCLFTEKSYLVREGDPVNEMLFIIRGRLE
SVTTDGGRSGFYNRSLLKEGDFCGDELLTWALDPKSGSNLPSSTRTVKALTEVEAFALIADELKFVASQF
RRLHSRQVQHTFRFYSQQWRTWAACFMQAAWRRYIKRKKLEQLRKEEEEEEAAAASVIAGGSPYSIRATF
LASKFAANALRSVHKNRTAKSTLLLSSTKELVKFQKPPEPDFSAEDH

>at_CNGC16
MSNLHLYTSARFRNFPTTFSLRHHHNDPNNQRRRSIFSKLRDKTLDPGGDLITRWNHIFLITCLLALFLD
PLYFYLPIVQAGTACMSIDVRFGIFVTCFRNLADLSFLIHILLKFKTAFVSKSSRVFGRGELVMDRREIA
IRYLKSEFVIDLAATLPLPQIMIWFVIPNAGEFRYAAHQNHTLSLIVLIQYVPRFLVMLPLNRRIIKATG
VAAKTAWSGAAYNLILYLLVSHVLGSVWYVLSIQRQHECWRRECIKEMNATHSPSCSLLFLDCGSLHDPG
RQAWMRITRVLSNCDARNDDDQHFQFGMFGDAFTNDVTSSPFFDKYFYCLWWGLRNLSSYGQSLAASTLS
SETIFSCFICVAGLVFFSHLIGNVQNYLQSTTARLDEWRVRRRDTEEWMRHRQLPDELQERVRRFVQYKW
LTTRGVDEEAILRALPLDLRRQIQRHLCLALVRRVPFFAQMDDQLLDAICERLVPSLNTKDTYVIREGDP
VNEMLFIIRGQMESSTTDGGRSGFFNSITLRPGDFCGEELLTWALVPNINHNLPLSTRTVRTLSEVEAFA
LRAEDLKFVANQFRRLHSKKLQHAFRYYSHQWRAWGTCFIQAAWRRYMKRKLAMELARQEEEDDYFYDDD
GDYQFEEDMPESNNNNGDENSSNNQNLSATILASKFAANTKRGVLGNQRGSTRIDPDHPTLKMPKMFKPE
DPGFF

>at_CNGC15
MGYGNSRSVRFQEDQEVVHGGESGVKLKFKINGTQINNVKMMSKGKFLKAKVLSRVFSEDLERVKTKILD
PRGQTIRRWNKIFLIACLVSLFVDPLFFFLPVMRNEACITIGVRLEVVLTLIRSLADAFYIAQILIRFRT
AYIAPPSRVFGRGELVIDSRKIAWRYLHKSFWIHLVAALPLPQVLIWIIIPNLRGSPMTNTKNVLRFIII
FQYVPRMFLIFPLSRQIIKATGVVTETAWAGAAYNLMLYMLASHVLGACWYLLAVERQEACWRHACNIEK
QICQYRFFECRRLEDPQRNSWFEWSNITTICKPASKFYEFGIFGDAVTSTVTSSKFINKYFYCLWWGLKN
LSSLGQNLATSTYAGEILFAIIIATLGLVLFALLIGNMQTYLQSTTMRLEEWRIRRTDTEQWMHHRQLPP
ELRQAVRKYDQYKWLATRGVDEEALLISLPLDLRRDIKRHLCFDLVRRVPLFDQMDERMLDAICERLKPA
LCTEGTFLVREGDPVNEMLFIIRGHLDSYTTNGGRTGFFNSCLIGPGDFCGEELLTWALDPRPVVILPSS
TRTVKAICEVEAFALKAEDLQFVASQFRRLHTKQLRHKFRFYSHQWRTWAACFIQAAWRRHRKRKYKTEL
RAKEEFHYRFEAATARLAVNGGKYTRSGSDSGMMSSIQKPVEPDFSSE

>at_CNGC14
MKQEVLPKKSKTRLKIPRFGRFKVFPENFEIERDKILDPGGDAVLQWNRVFLFWCLVALYVDPLFFFLSS
VKRIGRSSCMTTDLKLGIVITFFRTLADLFYVLHIVIKFRTAYVSRTSRVFGRGELVKDPKLIARRYLRS
DFIVDLIACLPLPQIVSWFILPSIRSSHSDHTTNALVLIVLVQYIPRLYLIFPLSAEIIKATGVVTTTAW
AGAAYNLLQYMLASHILGSAWYLLSIERQATCWKAECHKESVPLQCVTDFFDCGTLHRDDRNNWQNTTVV
FSNCDPSNNIQFTFGIFADALTKNVVSSPFLEKYLYCLWFGLQNLSSYGQNLSTSTSVLETMFAILVAIF
GLVLFALLIGNMQTYLQSITVRLEEWRLKRRDTEEWMGHRLLPQNLRERVRRFVQYKWLATRGVDEETIL
HSLPADLRRDIQRHLCLDLVRRVPLFAQMDDQLLDAICERLASSLSTQGNYIVREGDPVTEMLFIIRGKL
ESSTTNGGRTGFFNSITLRPGDFCGEELLAWALLPKSTVNLPSSTRTVRALEEVEAFALQAGDLKFVANQ
FRRLHSKKLQHTFRYYSHQWRTWAACFVQVAWRRYKRKKLAKSLSLAESFSSYDEEEAVAVAATEEMSHE
GEAQSGAKARHHTSNVKPHFAATILASRFAKNTRRTAHKLKDVEIPMLPKPDEPDFSVDD

>at_CNGC13
MAFGRNNRVRFRDWISEGTEYGYGRNKARPSLNTVLKNVRRGLKKPLSFGSHNKKRDSNSSTTTQKNIIN
PQGSFLQNWNKIFLFASVIALAIDPLFFYIPIVDGERHCLNLHRNLEIAASVLRTFIDAFYIIHIVFQFR
TAYISPSSRVFGRGELVDDPKAIAIKYLSSYFIIDLLSILPLPQLVVLAVIPNVNKPVSLITKDYLITVI
FTQYIPRILRIYPLYTEVTRTSGIVTETAWAGAAWNLSLYMLASHVFGALWYLISVEREDRCWREACEKI
PEVCNFRFLYCDGNSSVRNDFLTTSCPFINPDDITNSTVFNFGIFTDALKSGIVESDDFWKKFFYCFWWG
LRNLSALGQNLNTSKFVGEIIFAVSICISGLVLFALLIGNMQKYLESTTVREEEMRVRKRDAEQWMSHRM
LPDDLRKRIRRYEQYKWQETRGVEEENLLRNLPKDLRRDIKRHFCLDLLKKVPLFEIMDEQLLDAVCDKL
KPVLYTENSYAIREGDPVEEMLFVMRGKLMSATTNGGRTGFFNAVYLKPSDFCGEDLLTWALDPQSSSHF
PISTRTVQALTEVEAFALAADDLKLVASQFRRLHSKQLQHTFRFYSVQWRTWGASFIQAAWRRHCRRKLA
RSLTEEEDRFRNAITKRERNAASSSSLVATLYASRFASNALRNLRTNNLPLLPPKPSEPDFSLRNP

>at_CNGC12
MGVDGKLKSVRGRLKKVYGKMKTLENWRKTVLLACVVALAIDPLFLFIPLIDSQRFCFTFDKTLVAVVCV
IRTFIDTFYVIHIIYYLITETIAPRSQASLRGEIVVHSKATLKTRLLFHFIVDIISVLPIPQVVVLTLIP
LSASLVSERILKWIILSQYVPRIIRMYPLYKEVTRAFGTVAESKWAGAALNLFLYMLHSYVFGAFWYLSS
IERKSKCWRAACARTSDCNLTVTDLLCKRAGSDNIRFLNTSCPLIDPAQITNSTDFDFGMYIDALKSGVL
EVKPKDFPRKFVYCFWWGLRNISALGQNLETSNSAGEIFFAIIICVSGLLLFAVLIGNVQKYLQSSTTRV
DEMEEKRRDTEKWMSYRVIPEYLKERIRRFEDYKWRETKGTEEEALLRSLPKDLRLETKRYLYLDMLKRV
PWLNIMDDGWLLEAVCDRVKSVFYLANSFIVREGHPVEEMLIVTRGKLKSTTGSHEMGVRNNCCDLQDGD
ICGELLFNGSRLPTSTRTVMTLTEVEGFILLPDDIKFIASHLNVFQRQKLQRTFRLYSQQWRSWAAFFIQ
AAWRKHCKRKLSKTRDNENIPQGTQLNLASTLYVSRFVSKALQNRRKDTADCSSSPDMSPPVPHKPADLE
FAKAEA

>at_CNGC11
MKTLENWRKTVLLACVVALAIDPLFLFIPLIDSQRFCFTFDKTLVAVVCVIRTFIDTFYVIHIIYYLITE
TIAPRSQASLRGEIVVHSKATLKTRLLFHFIVDIISVLPIPQVVVLTLIPLSASLVSERILKWIILSQYV
PRIIRMYPLYKEVTRAFGTVAESKRVGAALNFFLYMLHSYVCGAFWYLSSIERKSTCWRAACARTSDCNL
TVTDLLCKRAGSDNIRFLNTSCPLIDPAQITNSTDFDFGMYIDALKSGVLEVKPKDFPRKFVYCFWWGLR
NISALGQNLETSNSAGEIFFAIIICVSGLLLFAVLIGNVQKYLQSSTTRVDEMEEKKRDTEKWMSYREIP
EYLKERIRRFEDYKWRRTKGTEEEALLRSLPKDLRLETKRYLFLKLLKKVPLLQAMDDQLLDALCARLKT
VHYTEKSYIVREGEPVEDMLFIMRGNLISTTTYGGRTGFFNSVDLIAGDSCGDLLTWALYSLSSQFPISS
RTVQALTEVEGFVISADDLKFVATQYRRLHSKQLQHMFRFYSLQWQTWAACFIQAAWKRHCRRKLSKALR
EEEGKLHNTLQNDDSGGNKLNLGAAIYA

>at_CNGC10
MILFRFKDEGKPLSSEYGYGRKARPSLDRVFKNVKWGFKKPLSFPSHKDPDHKETSSVTRKNIINPQDSF
LQNWNKIFLFACVVALAIDPLFFYIPIVDSARHCLTLDSKLEIAASLLRTLIDAFYIIHIVFQFRTAYIA
PSSRVFGRGELVDDAKAIALKYLSSYFIIDLLSILPLPQIVVLAVIPSVNQPVSLLTKDYLKFSIIAQYV
PRILRMYPLYTEVTRTSGIVTETAWAGAAWNLSLYMLASHVFGALWYLISVEREDRCWQEACEKTKGCNM
KFLYCENDRNVSNNFLTTSCPFLDPGDITNSTIFNFGIFTDALKSGVVESHDFWKKFFYCFWWGLRNLSA
LGQNLQTSKFVGEIIFAISICISGLVLFALLIGNMQKYLESTTVREEEMRVRKRDAEQWMSHRMLPEDLR
KRIRRYEQYRWQETRGVEEETLLRNLPKDLRRDIKRHLCLDLLKKVPLFEIMDEQLLDAVCDRLRPVLYT
ENSYVIREGDPVGEMLFVMRGRLVSATTNGGRSGFFNAVNLKASDFCGEDLLPWALDPQSSSHFPISTRT
VQALTEVEAFALTAEDLKSVASQFRRLHSKQLQHTFRFYSVQWRTWSVSFIQAAWRRYCRRKLAKSLRDE
EDRLREALASQDKEHNAATVSSSLSLGGALYASRFASNALHNLRHNISNLPPRYTLPLLPQKPTEPDFTA
NHTTDP

>at_CNGC9
MLDCGKKAVKSQVISGRLEKFVRLDSMDSRYSQTSDTGLNRCTLNLQGPTRGGGAQGNNVSSGSFKKGFR
KGSKGLWSIGRSIGLGVSRAVFPEDLKVSEKKIFDPQDKFLLLCNKLFVTSCILAVSVDPLFLYLPFVKD
NEKCIGIDRKLAIIATTLRTVIDAFYLFHMALRFRTAFVAPSSRVFGRGELVIDPAQIAKRYLQQYFIID
FLSVLPLPQIVVWRFLYISKGASVLATKRALRSIILVQYIPRFIRLYPLSSELKRTAGVFAETAWAGAAY
YLLLYMLASHIVGAIWYLLALERYNGCWTKVCSNSSLDCHRNFLFCGNEKMDGYAAWTTIKDSVLQLNCP
VNTTDNPPFDFGIYLRALSSGIVSSKSFVSKYFFCLWWGLQNLSTLGQGLETSTYPGEVIFSIALAIAGL
LLFALLIGNMQTYLQSLTIRLEEMRVKRRDSEQWMHHRMLPPELRERVRRYDQYKWLETRGVDEENLVQN
LPKDLRRDIKRHLCLALVRRVPLFENMDERLLDAICERLKPCLYTESSYLVREGDPVNEMLFIIRGRLES
VTTDGGRSGFFNRSLLKEGDFCGEELLTWALDPKSGSNLPSSTRTAKALTEVEAFALIADELKFVASQFR
RLHSRQVQHTFRFYSQQWRTWAAIFIQAAWRRYVKKKKLEQLRKEEEEGEGSVTSIRATFLASKFAANAL
RKVHKNRIEAKSTIELVKYQKPSEPDFSADDTS

>at_CNGC8
MSSNATGMKKRSCFGLFNVTSRGGGKTKNTSKSFREGVKIGSEGLKTIGKSFTSGVTRAVFPEDLRVSEK
KIFDPQDKTLLLWNRMFVISCILAVSVDPLFFYLPIVDNSKNCIGIDSKLAVTTTTLRTIIDVFYLTRMA
LQFRTAYIAPSSRVFGRGELVIDPAKIAERYLTRYFIVDFLAVLPLPQIAVWKFLHGSKGTDVLPTKQAL
LHIVITQYIPRFVRFIPLTSELKKTAGAFAEGAWAGAAYYLLWYMLASHITGAFWYMLSVERNDTCLRSA
CKVQPDPKVCVQILYCGSKLMSSRETDWIKSVPDLFKNNCSAKSDESKFNYGIYSQAVSSGIVSSTTFFS
KFCYCLWWGLQNLSTLGQGLQTSTYPGEVLFSIAIAVAGLLLFALLIGNMQTYLQSLTVRLEEMRIKRRD
SEQWMHHRSLPQNLRERVRRYDQYKWLETRGVDEENIVQSLPKDLRRDIKRHLCLNLVRRVPLFANMDER
LLDAICERLKPSLYTESTYIVREGDPVNEMLFIIRGRLESVTTDGGRSGFFNRGLLKEGDFCGEELLTWA
LDPKAGSNLPSSTRTVKALTEVEAFALEAEELKFVASQFRRLHSRQVQQTFRFYSQQWRTWAACFIQAAW
RRHLRRKIAELRRKEEEEEEMDYEDDEYYDDNMGGMVTRSDSSVGSSSTLRSTVFASRFAANALKGHKLR
VTESSKSLMNLTKPSEPDFEALDTDDLN

>at_CNGC7
MMMQRNCFGFNLKNRGGEKKKASKSFREGVKKIRSEGLITIGKSVTRAVFPEDLRITEKKIFDPQDKTLL
VWNRLFVISCILAVSVDPLFFYLPIVDNSGSSCIGIDTKLAVTTTTLRTIVDVFYLTRMALQFRTAYIAP
SSRVFGRGELVIDPAKIAERYLTRYFVVDFLAVLPLPQIAVWKFLHGSKGSDVLPTKTALLNIVIVQYIP
RFVRFIPLTSELKKTAGAFAEGAWAGAAYYLLWYMLASHITGAFWYMLSVERNDTCWRFACKVQPDPRLC
VQILYCGTKFVSSGETEWIKTVPELLKSNCSAKADDSKFNYGIYGQAISSGIVSSTTFFSKFCYCLWWGL
QNLSTLGQGLQTSTFPGEVLFSIAIAIAGLLLFALLIGNMQTYLQSLTVRLEEMRIKRRDSEQWMHHRSL
PQNLRERVRRYDQYKWLETRGVDEENIVQSLPKDLRRDIKRHLCLNLVRRVPLFANMDERLLDAICERLK
PSLFTESTYIVREGDPVNEMMFIIRGRLESVTTDGGRSGFFNRGLLKEGDFCGEELLTWALDPKAGSNLP
SSTRTVKALTEVEAFALEAEELKFVASQFRRLHSRQVQQTFRFYSQQWRTWASCFIQAAWRRYSRRKNAE
LRRIEEKEEELGYEDEYDDESDKRPMVITRSESSSRLRSTIFASRFAANALKGHRLRSSESSKTLINLQK
PPEPDFDAE

>at_CNTE1
MNTESVVEFLGNVTLLQRLPSSSLKRISEVVVFKGYDRGDYVVRENQNVDGVYFLLQGQA
QVLRSAGEENYQEFPLKRYDFFGHGIFGDVYSADVVAVTELTCLLLMSDHRALLEIKSVS
DSDKERCLVEDILYLEPLDLNVYRGFTPPNAPTYGKVYGGQLVGQALAAASKTVETMKIV
HNFHCYFLLVGDINIPIIYDVNRLRDGNNFATRSVDARQKGKTIFPLFASFQKKQQGFIH
QESTMPHTPAPETLLPREEMLERLVTEPLLPRDYRNQVATEISVPFPIDIRFCEPNRSTK
QNKSPPRLKYWFRAKGKLSDDDQALHRCVVAFASDLIFATISLNPHRREGMSVAALSLDH
SMWFHRPVRADDWLLFVIVSPTATESRGFATGKMFNRKGELVVSLTQEAVLREAVTIKPS
FGAKL

>at_CNTE2
MWTVRWGRMTHPTVEIVKCGRKPHFLTPNHHHPTGDFFRLAESAMNTESVVEFLGNVPLLQKLPSSSLKK
IAQVVVPKRYGKGDYVVREDQTWDGCYFILQGEAQVSGPDEEDNRSEFLLKQYDYFGVGLSGNVHSADIV
AMSQLTCLVLPRDHCHLLETNSIWQSDTSLDKCSLVERILQLDPLELNIFRGITLPDAPIFGKVFGGQFV
GQALAAASKTVDFLKVVHSLHSYFLLVGDIDIPIIYQVHRIRDGNNFATRRVDAVQKGNIIFILLASFQK
EQQGFEHQESTMPSVPDPDTLLSLEELRESRITDPHLPRSYRNKVATRNFVPWPIEIRFCEPSNSTNQTK
SPPRLNYWFRAKGRLSDDQALHRCVVAFASDLIFCGVGLNPHRRKGVKSAALSLDHAMWFHRPLRADEWL
LYVIVSPTAHETRGFVTGQMFNRKGELVVSLTQEALLREARPPKPSGTSKL

>os_CNTE
MDREEGKAAQ SPPNLGALLANPRGGCHWCAVTEFLGQVPLLQCLPSSSIRRIADAVLVKR
     YEPGGYVARE GDPVDGLYII LDGQAEVSAP ANTEEENRPD YVLNKYDYFG YGTNSSVHQV
     NVIAVSKLTC FVLPNQYGHL LQPKTIWSAE ETPENHSLLE QILHLEPLEV DIFRGFTLPG
     APTFRQVFGG QLIGQALAAA SKTVDCLKAV HSLHAIFLIA GDKNLPIIYQ VHRARDGTSF
     ATRKVEAKQK GLVIFTLIAS FQKDELGFEH QAAIMPDVPP PEELLNLEEI RERRLTDPRF
     PMQYRNSAAK KKFVPWPIEM RFCEDSASQH KPSLNYWFRA RGKLSDDPAL HRCVVAYASD
     LLYSGVSLNP HREKGLKTYS LSLDHSIWFH KPVKADDWLL YVIDSPSAHG GRGFVTGRMF
     NRQGELVMSL TQEALIRRAK TPGQPSQTPR PKL
